# Supplementary material for: catena-Poly[[diiodidocadmium]-μ-[4,4′-(2,3,5,6-tetra­methyl-1,4-phenyl­ene)bis­(methyl­ene)]bis­(3,5-dimethyl-1H-pyrazole)-κ2 N 2:N 2′]
Source: Acta Crystallogr Sect E Struct Rep Online. 2011 Jul 6;67(Pt 8):m1037. doi: 10.1107/S1600536811025797 (PMC3212128; doi:10.1107/S1600536811025797)
Supplement: Supplementary file 1 [file e-67-m1037-sup1.cif]

##############################################################################
#                                                                            #
# This CIF contains the data in a paper accepted for publication in          #
# Acta Crystallographica Section E. It conforms to the requirements of       #
# Notes for Authors for Acta Crystallographica Section E, and has been       #
# peer reviewed under the auspices of the IUCr Commission on Journals.       #
#                                                                            #
# Full details of the Crystallographic Information File format               #
# are given in the paper "The Crystallographic Information File (CIF):       #
# a New Standard Archive File for Crystallography" by S. R. Hall, F. H.      #
# Allen and I. D. Brown [Acta Cryst. (1991), A47, 655-685].                  #
#                                                                            #
# The current version of the core CIF dictionary is obtainable from          #
# ftp://ftp.iucr.org/pub/cif_core.dic.                                       #
#                                                                            #
# Software is freely available for graphical display of the structure(s)     #
# in this CIF. For information consult the CIF software page                 #
# http://www.iucr.org/resources/cif/software.                                #
#                                                                            #
# This file may be used for bona fide research purposes within the           #
# scientific community so long as proper attribution is given to the journal # 
# article from which it was obtained.                                        #
#                                                                            #
##############################################################################
data_I
_audit_creation_method     SHELXL-97
_chemical_name_systematic
;
<i>catena</i>-Poly[[diiodidocadmium]-\m-[4,4'-(2,3,5,6-tetramethyl-
1,4-phenylene)bis(methylene)]bis(3,5-dimethyl-1<i>H</i>-pyrazole)-
\k^2^<i>N</i>^2^:<i>N</i>^2'^]
;
_chemical_name_common     ?
_chemical_formula_moiety     'C22 H30 Cd I2 N4'
_chemical_formula_sum     'C22 H30 Cd I2 N4'
_chemical_formula_iupac     '[Cd I2 (C22 H30 N4)]'
_chemical_formula_weight     716.70
_chemical_melting_point     ?
_symmetry_cell_setting     monoclinic
_symmetry_space_group_name_H-M     'C 2/c'
_symmetry_space_group_name_Hall     '-C 2yc'
loop_
    _symmetry_equiv_pos_as_xyz
    'x, y, z'
    'x, -y, z+1/2'
    'x+1/2, y+1/2, z'
    'x+1/2, -y+1/2, z+1/2'
    '-x, -y, -z'
    '-x, y, -z-1/2'
    '-x+1/2, -y+1/2, -z'
    '-x+1/2, y+1/2, -z-1/2'
_cell_length_a     22.118(8)
_cell_length_b     6.840(2)
_cell_length_c     17.057(6)
_cell_angle_alpha     90.00
_cell_angle_beta     93.407(5)
_cell_angle_gamma     90.00
_cell_volume     2575.8(16)
_cell_formula_units_Z     4
_cell_measurement_reflns_used     3092
_cell_measurement_theta_min     2.1381
_cell_measurement_theta_max     30.5746
_cell_measurement_temperature     293(2)
_exptl_crystal_description     cuboid
_exptl_crystal_colour     colorless
_exptl_crystal_size_max     0.20
_exptl_crystal_size_mid     0.20
_exptl_crystal_size_min     0.20
_exptl_crystal_density_diffrn     1.848
_exptl_crystal_density_meas     ?
_exptl_crystal_density_method     'not measured'
_exptl_crystal_F_000     1376
_exptl_absorpt_coefficient_mu     3.260
_exptl_absorpt_correction_type     multi-scan
_exptl_absorpt_process_details     '(CrystalClear; Rigaku, 2006)'
_exptl_absorpt_correction_T_min     0.7629
_exptl_absorpt_correction_T_max     1.0000
_diffrn_ambient_temperature     293(2)
_diffrn_radiation_type     MoK\a
_diffrn_radiation_wavelength     0.71073
_diffrn_radiation_source     'fine-focus sealed tube'
_diffrn_radiation_monochromator     graphite
_diffrn_measurement_device_type     'Rigaku Saturn 724 CCD'
_diffrn_measurement_method     '\f and \w'
_diffrn_detector_area_resol_mean     ?
_diffrn_reflns_number     14901
_diffrn_reflns_av_R_equivalents     0.0406
_diffrn_reflns_av_sigmaI/netI     0.0288
_diffrn_reflns_theta_min     2.39
_diffrn_reflns_theta_max     27.50
_diffrn_reflns_theta_full     27.50
_diffrn_measured_fraction_theta_max     1.000
_diffrn_measured_fraction_theta_full     1.000
_diffrn_reflns_limit_h_min     -28
_diffrn_reflns_limit_h_max     28
_diffrn_reflns_limit_k_min     -8
_diffrn_reflns_limit_k_max     8
_diffrn_reflns_limit_l_min     -22
_diffrn_reflns_limit_l_max     21
_diffrn_standards_number     0
_diffrn_standards_interval_count     .
_diffrn_standards_interval_time     .
_diffrn_standards_decay_%     ?
_reflns_number_total     2951
_reflns_number_gt     2589
_reflns_threshold_expression     I>2\s(I)
_refine_ls_structure_factor_coef     Fsqd
_refine_ls_matrix_type     full
_refine_ls_R_factor_all     0.0621
_refine_ls_R_factor_gt     0.0537
_refine_ls_wR_factor_gt     0.1273
_refine_ls_wR_factor_ref     0.1344
_refine_ls_goodness_of_fit_ref     1.183
_refine_ls_restrained_S_all     1.183
_refine_ls_number_reflns     2951
_refine_ls_number_parameters     137
_refine_ls_number_restraints     0
_refine_ls_hydrogen_treatment     constr
_refine_ls_weighting_scheme     calc
_refine_ls_weighting_details
         'calc w=1/[\s^2^(Fo^2^)+(0.0555P)^2^+7.4182P] where P=(Fo^2^+2Fc^2^)/3'
_atom_sites_solution_hydrogens     geom
_atom_sites_solution_primary     direct
_atom_sites_solution_secondary     difmap
_refine_ls_shift/su_max     0.001
_refine_ls_shift/su_mean     0.000
_refine_diff_density_max     1.119
_refine_diff_density_min     -0.742
_refine_ls_extinction_method     'SHELXL97 (Sheldrick, 2008)'
_refine_ls_extinction_coef     0.00092(15)
_refine_ls_extinction_expression
                                  'Fc^*^=kFc[1+0.001xFc^2^\l^3^/sin(2\q)]^-1/4^'
loop_
    _atom_type_symbol
    _atom_type_description
    _atom_type_scat_dispersion_real
    _atom_type_scat_dispersion_imag
    _atom_type_scat_source
    'C' 'C' 0.0033 0.0016
                         'International Tables Vol C Tables 4.2.6.8 and 6.1.1.4'
    'H' 'H' 0.0000 0.0000
                         'International Tables Vol C Tables 4.2.6.8 and 6.1.1.4'
    'N' 'N' 0.0061 0.0033
                         'International Tables Vol C Tables 4.2.6.8 and 6.1.1.4'
    'Cd' 'Cd' -0.8075 1.2024
                         'International Tables Vol C Tables 4.2.6.8 and 6.1.1.4'
    'I' 'I' -0.4742 1.8119
                         'International Tables Vol C Tables 4.2.6.8 and 6.1.1.4'
_computing_data_collection     'CrystalClear (Rigaku, 2006)'
_computing_cell_refinement     'CrystalClear (Rigaku, 2006)'
_computing_data_reduction     'CrystalClear (Rigaku, 2006)'
_computing_structure_solution     'SHELXS97 (Sheldrick, 2008)'
_computing_structure_refinement     'SHELXL97 (Sheldrick, 2008)'
_computing_molecular_graphics     'X-SEED (Barbour, 2001)'
_computing_publication_material     'publCIF (Westrip, 2010)'
loop_
    _atom_site_type_symbol
    _atom_site_label
    _atom_site_fract_x
    _atom_site_fract_y
    _atom_site_fract_z
    _atom_site_U_iso_or_equiv
    _atom_site_adp_type
    _atom_site_calc_flag
    _atom_site_refinement_flags
    _atom_site_occupancy
    _atom_site_symmetry_multiplicity
    _atom_site_disorder_assembly
    _atom_site_disorder_group
    I I1 0.53637(2) 0.41499(7) 0.12116(3) 0.0692(2) Uani d . 1 1 . .
    Cd Cd1 0.5000 0.60117(8) 0.2500 0.0424(2) Uani d S 1 2 . .
    N N1 0.43399(19) 0.8146(7) 0.1908(2) 0.0438(10) Uani d . 1 1 . .
    N N2 0.44190(19) 0.8589(6) 0.1144(2) 0.0421(10) Uani d . 1 1 . .
    H H2 0.4695 0.8045 0.0863 0.051 Uiso calc R 1 1 . .
    C C1 0.3667(4) 0.9231(11) 0.2924(4) 0.071(2) Uani d . 1 1 . .
    H H1A 0.3239 0.8970 0.2889 0.106 Uiso calc R 1 1 . .
    H H1B 0.3741 1.0464 0.3181 0.106 Uiso calc R 1 1 . .
    H H1C 0.3873 0.8213 0.3220 0.106 Uiso calc R 1 1 . .
    C C2 0.3894(2) 0.9304(8) 0.2115(3) 0.0433(12) Uani d . 1 1 . .
    C C3 0.3678(2) 1.0496(8) 0.1477(3) 0.0409(11) Uani d . 1 1 . .
    C C4 0.4023(2) 0.9968(8) 0.0868(3) 0.0421(11) Uani d . 1 1 . .
    C C5 0.4040(3) 1.0599(9) 0.0030(3) 0.0554(15) Uani d . 1 1 . .
    H H5A 0.3636 1.0599 -0.0210 0.083 Uiso calc R 1 1 . .
    H H5B 0.4287 0.9710 -0.0246 0.083 Uiso calc R 1 1 . .
    H H5C 0.4206 1.1892 0.0009 0.083 Uiso calc R 1 1 . .
    C C6 0.3180(3) 1.1960(10) 0.1503(3) 0.0590(16) Uani d . 1 1 . .
    H H6A 0.3353 1.3203 0.1674 0.071 Uiso calc R 1 1 . .
    H H6B 0.2905 1.1547 0.1893 0.071 Uiso calc R 1 1 . .
    C C7 0.2817(2) 1.2271(8) 0.0728(3) 0.0438(12) Uani d . 1 1 . .
    C C8 0.2379(2) 1.0890(7) 0.0473(4) 0.0469(13) Uani d . 1 1 . .
    C C9 0.2061(2) 1.1132(8) -0.0256(3) 0.0460(12) Uani d . 1 1 . .
    C C10 0.1571(3) 0.9684(10) -0.0503(5) 0.0701(19) Uani d . 1 1 . .
    H H10A 0.1639 0.9195 -0.1018 0.105 Uiso calc R 1 1 . .
    H H10B 0.1183 1.0318 -0.0512 0.105 Uiso calc R 1 1 . .
    H H10C 0.1578 0.8617 -0.0137 0.105 Uiso calc R 1 1 . .
    C C11 0.2249(3) 0.9125(9) 0.0990(5) 0.0687(19) Uani d . 1 1 . .
    H H11A 0.2565 0.8998 0.1397 0.103 Uiso calc R 1 1 . .
    H H11B 0.2232 0.7962 0.0675 0.103 Uiso calc R 1 1 . .
    H H11C 0.1868 0.9310 0.1223 0.103 Uiso calc R 1 1 . .
loop_
    _atom_site_aniso_label
    _atom_site_aniso_U_11
    _atom_site_aniso_U_22
    _atom_site_aniso_U_33
    _atom_site_aniso_U_12
    _atom_site_aniso_U_13
    _atom_site_aniso_U_23
    I1 0.0695(3) 0.0714(4) 0.0668(3) 0.0130(2) 0.0040(2) -0.0205(2)
    Cd1 0.0394(3) 0.0439(3) 0.0428(3) 0.000 -0.0077(2) 0.000
    N1 0.039(2) 0.053(3) 0.038(2) 0.007(2) -0.0068(18) -0.001(2)
    N2 0.037(2) 0.048(2) 0.041(2) 0.0054(19) -0.0001(18) -0.0006(19)
    C1 0.084(5) 0.087(5) 0.040(3) 0.029(4) 0.004(3) -0.001(3)
    C2 0.043(3) 0.048(3) 0.037(3) 0.003(2) -0.010(2) -0.005(2)
    C3 0.037(3) 0.046(3) 0.038(2) 0.007(2) -0.008(2) -0.005(2)
    C4 0.044(3) 0.039(3) 0.042(3) 0.003(2) -0.006(2) -0.001(2)
    C5 0.067(4) 0.058(3) 0.042(3) 0.018(3) 0.010(3) 0.001(3)
    C6 0.060(4) 0.072(4) 0.043(3) 0.025(3) -0.008(3) -0.011(3)
    C7 0.039(3) 0.045(3) 0.047(3) 0.017(2) -0.007(2) -0.005(2)
    C8 0.040(3) 0.039(3) 0.062(3) 0.007(2) -0.001(2) 0.006(2)
    C9 0.036(3) 0.042(3) 0.060(3) 0.006(2) -0.004(2) -0.009(2)
    C10 0.052(4) 0.055(4) 0.101(5) -0.002(3) -0.011(4) -0.016(4)
    C11 0.050(4) 0.063(4) 0.093(5) 0.004(3) 0.009(3) 0.024(4)
_geom_special_details
;
All e.s.d.'s (except the e.s.d. in the dihedral angle between two l.s. planes)
are estimated using the full covariance matrix. The cell e.s.d.'s are taken
into account individually in the estimation of e.s.d.'s in distances, angles
and torsion angles; correlations between e.s.d.'s in cell parameters are only
used when they are defined by crystal symmetry. An approximate (isotropic)
treatment of cell e.s.d.'s is used for estimating e.s.d.'s involving l.s.
planes.
;
loop_
    _geom_bond_atom_site_label_1
    _geom_bond_atom_site_label_2
    _geom_bond_site_symmetry_2
    _geom_bond_distance
    _geom_bond_publ_flag
    I1 Cd1 . 2.7034(8) ?
    Cd1 N1 6_656 2.260(4) ?
    Cd1 N1 . 2.260(4) ?
    Cd1 I1 6_656 2.7034(8) ?
    N1 C2 . 1.329(7) ?
    N1 N2 . 1.358(6) ?
    N2 C4 . 1.353(6) ?
    N2 H2 . 0.8800 ?
    C1 C2 . 1.497(8) ?
    C1 H1A . 0.9600 ?
    C1 H1B . 0.9600 ?
    C1 H1C . 0.9600 ?
    C2 C3 . 1.420(7) ?
    C3 C4 . 1.375(7) ?
    C3 C6 . 1.491(7) ?
    C4 C5 . 1.494(7) ?
    C5 H5A . 0.9600 ?
    C5 H5B . 0.9600 ?
    C5 H5C . 0.9600 ?
    C6 C7 . 1.520(7) ?
    C6 H6A . 0.9700 ?
    C6 H6B . 0.9700 ?
    C7 C9 7_575 1.392(8) ?
    C7 C8 . 1.403(8) ?
    C8 C9 . 1.403(8) ?
    C8 C11 . 1.532(8) ?
    C9 C7 7_575 1.392(8) ?
    C9 C10 . 1.509(8) ?
    C10 H10A . 0.9600 ?
    C10 H10B . 0.9600 ?
    C10 H10C . 0.9600 ?
    C11 H11A . 0.9600 ?
    C11 H11B . 0.9600 ?
    C11 H11C . 0.9600 ?
loop_
    _geom_angle_atom_site_label_1
    _geom_angle_atom_site_label_2
    _geom_angle_atom_site_label_3
    _geom_angle_site_symmetry_1
    _geom_angle_site_symmetry_3
    _geom_angle
    _geom_angle_publ_flag
    N1 Cd1 N1 6_656 . 99.6(2) ?
    N1 Cd1 I1 6_656 . 116.88(12) ?
    N1 Cd1 I1 . . 98.99(11) ?
    N1 Cd1 I1 6_656 6_656 98.99(11) ?
    N1 Cd1 I1 . 6_656 116.88(12) ?
    I1 Cd1 I1 . 6_656 123.80(4) ?
    C2 N1 N2 . . 105.2(4) ?
    C2 N1 Cd1 . . 137.3(4) ?
    N2 N1 Cd1 . . 117.2(3) ?
    C4 N2 N1 . . 111.9(4) ?
    C4 N2 H2 . . 124.1 ?
    N1 N2 H2 . . 124.1 ?
    C2 C1 H1A . . 109.5 ?
    C2 C1 H1B . . 109.5 ?
    H1A C1 H1B . . 109.5 ?
    C2 C1 H1C . . 109.5 ?
    H1A C1 H1C . . 109.5 ?
    H1B C1 H1C . . 109.5 ?
    N1 C2 C3 . . 111.1(5) ?
    N1 C2 C1 . . 121.4(5) ?
    C3 C2 C1 . . 127.5(5) ?
    C4 C3 C2 . . 104.6(4) ?
    C4 C3 C6 . . 130.0(5) ?
    C2 C3 C6 . . 125.4(5) ?
    N2 C4 C3 . . 107.2(4) ?
    N2 C4 C5 . . 118.8(5) ?
    C3 C4 C5 . . 133.9(5) ?
    C4 C5 H5A . . 109.5 ?
    C4 C5 H5B . . 109.5 ?
    H5A C5 H5B . . 109.5 ?
    C4 C5 H5C . . 109.5 ?
    H5A C5 H5C . . 109.5 ?
    H5B C5 H5C . . 109.5 ?
    C3 C6 C7 . . 114.9(4) ?
    C3 C6 H6A . . 108.5 ?
    C7 C6 H6A . . 108.5 ?
    C3 C6 H6B . . 108.5 ?
    C7 C6 H6B . . 108.5 ?
    H6A C6 H6B . . 107.5 ?
    C9 C7 C8 7_575 . 120.3(5) ?
    C9 C7 C6 7_575 . 120.1(5) ?
    C8 C7 C6 . . 119.6(5) ?
    C7 C8 C9 . . 119.7(5) ?
    C7 C8 C11 . . 120.2(5) ?
    C9 C8 C11 . . 120.1(5) ?
    C7 C9 C8 7_575 . 120.0(5) ?
    C7 C9 C10 7_575 . 121.0(5) ?
    C8 C9 C10 . . 119.0(5) ?
    C9 C10 H10A . . 109.5 ?
    C9 C10 H10B . . 109.5 ?
    H10A C10 H10B . . 109.5 ?
    C9 C10 H10C . . 109.5 ?
    H10A C10 H10C . . 109.5 ?
    H10B C10 H10C . . 109.5 ?
    C8 C11 H11A . . 109.5 ?
    C8 C11 H11B . . 109.5 ?
    H11A C11 H11B . . 109.5 ?
    C8 C11 H11C . . 109.5 ?
    H11A C11 H11C . . 109.5 ?
    H11B C11 H11C . . 109.5 ?
loop_
    _geom_torsion_atom_site_label_1
    _geom_torsion_atom_site_label_2
    _geom_torsion_atom_site_label_3
    _geom_torsion_atom_site_label_4
    _geom_torsion_site_symmetry_1
    _geom_torsion_site_symmetry_2
    _geom_torsion_site_symmetry_3
    _geom_torsion_site_symmetry_4
    _geom_torsion
    _geom_torsion_publ_flag
    N1 Cd1 N1 C2 6_656 . . . -76.4(5) ?
    I1 Cd1 N1 C2 . . . . 164.2(5) ?
    I1 Cd1 N1 C2 6_656 . . . 28.8(6) ?
    N1 Cd1 N1 N2 6_656 . . . 96.0(4) ?
    I1 Cd1 N1 N2 . . . . -23.4(4) ?
    I1 Cd1 N1 N2 6_656 . . . -158.7(3) ?
    C2 N1 N2 C4 . . . . -1.4(6) ?
    Cd1 N1 N2 C4 . . . . -176.1(3) ?
    N2 N1 C2 C3 . . . . 0.7(6) ?
    Cd1 N1 C2 C3 . . . . 173.7(4) ?
    N2 N1 C2 C1 . . . . 179.2(5) ?
    Cd1 N1 C2 C1 . . . . -7.7(9) ?
    N1 C2 C3 C4 . . . . 0.3(6) ?
    C1 C2 C3 C4 . . . . -178.2(6) ?
    N1 C2 C3 C6 . . . . 179.9(5) ?
    C1 C2 C3 C6 . . . . 1.4(9) ?
    N1 N2 C4 C3 . . . . 1.6(6) ?
    N1 N2 C4 C5 . . . . -178.8(5) ?
    C2 C3 C4 N2 . . . . -1.1(6) ?
    C6 C3 C4 N2 . . . . 179.4(6) ?
    C2 C3 C4 C5 . . . . 179.3(6) ?
    C6 C3 C4 C5 . . . . -0.2(11) ?
    C4 C3 C6 C7 . . . . 29.6(9) ?
    C2 C3 C6 C7 . . . . -149.9(5) ?
    C3 C6 C7 C9 . . . 7_575 -99.5(7) ?
    C3 C6 C7 C8 . . . . 77.4(7) ?
    C9 C7 C8 C9 7_575 . . . -0.5(9) ?
    C6 C7 C8 C9 . . . . -177.5(5) ?
    C9 C7 C8 C11 7_575 . . . 179.5(5) ?
    C6 C7 C8 C11 . . . . 2.6(8) ?
    C7 C8 C9 C7 . . . 7_575 0.5(9) ?
    C11 C8 C9 C7 . . . 7_575 -179.5(5) ?
    C7 C8 C9 C10 . . . . -177.1(5) ?
    C11 C8 C9 C10 . . . . 2.9(8) ?
data_global
_journal_data_validation_number     ?
_journal_date_recd_electronic     2011-06-28
_journal_date_accepted     2011-06-29
_journal_name_full     'Acta Crystallographica, Section E'
_journal_year     2011
_journal_volume     67
_journal_issue      8
_journal_page_first     m1037
_journal_page_last     m1037
_journal_paper_category     QM
_journal_coeditor_code     WM2507
_publ_contact_author_name     'Dr Seik Weng Ng'
_publ_contact_author_address
;
 Department of Chemistry
 University of Malaya
 50603 Kuala Lumpur
 Malaysia
;
_publ_contact_author_email     seikweng@um.edu.my
_publ_contact_author_fax     '603 7967 6778'
_publ_contact_author_phone     '603 7967 4913'
_publ_section_title
;\
<i>catena</i>-Poly[[diiodidocadmium]-\m-[4,4'-(2,3,5,6-tetramethyl-1,4-\
phenylene)bis(methylene)]bis(3,5-dimethyl-1<i>H</i>-pyrazole)-\
\k^2^<i>N</i>^2^:<i>N</i>^2'^]
;
loop_
    _publ_author_name
    _publ_author_address
    'Zhou, Yuanyuan'
;
Department of Chemistry
Zhengzhou University
Zhengzhou 450001
People's Republic of China
;
    'Wang, Zhaoyang'
;
Department of Chemistry
Zhengzhou University
Zhengzhou 450001
People's Republic of China
;
    'Yang, Guang'
;
Department of Chemistry
Zhengzhou University
Zhengzhou 450001
People's Republic of China
;
    'Ng, Seik Weng'
;
Department of Chemistry
University of Malaya
50603 Kuala Lumpur
Malaysia
Chemistry Department
Faculty of Science
King Abdulaziz University
PO Box 80203 Jeddah
Saudi Arabia
;
