# Supplementary material for: catena-Poly[[diiodidocadmium]-μ-[4,4′-(2,3,5,6-tetra­methyl-1,4-phenyl­ene)bis­(methyl­ene)]bis­(3,5-dimethyl-1H-pyrazole)-κ2 N 2:N 2′]
Source: Acta Crystallogr Sect E Struct Rep Online. 2011 Jul 6;67(Pt 8):m1037. doi: 10.1107/S1600536811025797 (PMC3212128; doi:10.1107/S1600536811025797)
Supplement: Supplementary file 2 [file e-67-m1037-Isup2.hkl]

# 
# h,k,l, Fc-squared, Fo-squared, sigma(Fo-squared) and status flag 
# 
data_I
_shelx_title '  C2/c' 
_shelx_refln_list_code          4 
_shelx_F_calc_maximum      481.44 
_exptl_crystal_F_000      1376.00 
_reflns_d_resolution_high  0.7697 
 
loop_ 
 _symmetry_equiv_pos_as_xyz 
 'x, y, z' 
 'x, -y, z+1/2' 
 'x+1/2, y+1/2, z' 
 'x+1/2, -y+1/2, z+1/2' 
 '-x, -y, -z' 
 '-x, y, -z-1/2' 
 '-x+1/2, -y+1/2, -z' 
 '-x+1/2, y+1/2, -z-1/2' 
 
_cell_length_a    22.1180 
_cell_length_b     6.8397 
_cell_length_c    17.0566 
_cell_angle_alpha  90.000 
_cell_angle_beta   93.407 
_cell_angle_gamma  90.000 
 
_shelx_F_squared_multiplier     1.000 
 
loop_ 
 _refln_index_h 
 _refln_index_k 
 _refln_index_l 
 _refln_F_squared_calc 
 _refln_F_squared_meas 
 _refln_F_squared_sigma 
 _refln_observed_status 
   4   0   0    82746.03    77475.30    967.17 o 
   6   0   0    13380.28    11951.34    225.72 o 
   8   0   0     4071.83     3824.58    106.71 o 
  10   0   0     1298.21     1496.99     95.82 o 
  12   0   0    10307.43    10485.00    277.43 o 
  14   0   0     1963.60     2115.92    123.73 o 
  16   0   0     1117.54      996.83    125.08 o 
  18   0   0     1247.06     1502.92    129.54 o 
  20   0   0     1949.35     2087.11    209.72 o 
  22   0   0     3891.82     4332.78    257.21 o 
  24   0   0     2711.49     2879.54    262.40 o 
  26   0   0     1925.64     1837.24    166.83 o 
  28   0   0     1967.98     1368.25    298.29 o 
   1   1   0    85812.02    85473.26    637.90 o 
   3   1   0   144855.19   145586.50   1421.15 o 
   5   1   0   198615.72   195996.59   1772.94 o 
   7   1   0     8538.97     7393.85     78.84 o 
   9   1   0      333.00      352.29     44.72 o 
  11   1   0     6534.35     6533.68    110.20 o 
  13   1   0      743.20      712.75     62.38 o 
  15   1   0     4974.61     4953.38    203.08 o 
  17   1   0      486.02      384.01     73.00 o 
  19   1   0      552.84      644.61     71.25 o 
  21   1   0     1436.53     1398.45    130.70 o 
  23   1   0     2303.10     2168.33    196.46 o 
  25   1   0     5098.66     5421.50    165.63 o 
  27   1   0     1883.28     1471.91    215.32 o 
   0   2   0    88529.32    86697.26    755.95 o 
   2   2   0    30064.47    28874.53    184.91 o 
   4   2   0      184.09       81.27     17.82 o 
   6   2   0     1648.01     1188.45     45.38 o 
   8   2   0     7466.22     8563.52    111.16 o 
  10   2   0      954.41     1030.05     58.81 o 
  12   2   0     2518.88     2211.80     77.74 o 
  14   2   0     3948.86     3604.03    115.20 o 
  16   2   0     1377.35     1474.59    104.75 o 
  18   2   0       41.97      136.23     51.22 o 
  20   2   0     1154.90      860.75    150.63 o 
  22   2   0      944.78      763.72    131.18 o 
  24   2   0      683.17      475.56     80.07 o 
  26   2   0      468.71      142.88     65.65 o 
   1   3   0      640.44      742.69     37.06 o 
   3   3   0     1056.83     1141.49     43.56 o 
   5   3   0      295.65      324.42     43.74 o 
   7   3   0     6177.68     6327.13     96.35 o 
   9   3   0    12459.67    11755.78    131.19 o 
  11   3   0     2317.71     2784.31     84.20 o 
  13   3   0       17.30       57.89     26.91 o 
  15   3   0        2.47       81.48     38.63 o 
  17   3   0      231.55      234.44     47.87 o 
  19   3   0        9.26      102.28     81.84 o 
  21   3   0      123.39       92.32     47.39 o 
  23   3   0      175.15      193.77     71.75 o 
  25   3   0       96.73      103.80     41.73 o 
  27   3   0        0.67       65.11     39.94 o 
   0   4   0    36560.80    35700.25    409.06 o 
   2   4   0    25210.38    25726.41    219.42 o 
   4   4   0    30268.35    31314.26    366.53 o 
   6   4   0     7644.52     7365.75    203.35 o 
   8   4   0     2097.92     2041.36     66.30 o 
  10   4   0      134.98       79.13     24.44 o 
  12   4   0       30.14       63.15     26.19 o 
  14   4   0       53.06      121.41     39.09 o 
  16   4   0      443.58      294.82     57.66 o 
  18   4   0       66.36       33.46     29.05 o 
  20   4   0      419.96      277.36     64.50 o 
  22   4   0      276.85      205.80     61.96 o 
  24   4   0      601.75      327.80     70.03 o 
   1   5   0    38115.77    40708.57    462.05 o 
   3   5   0    21106.93    21338.91    283.61 o 
   5   5   0    18621.12    19774.60    278.45 o 
   7   5   0      646.32      562.68     53.90 o 
   9   5   0     1865.54     1932.84     70.80 o 
  11   5   0        6.07       61.77     31.45 o 
  13   5   0        4.19       95.56     23.97 o 
  15   5   0      187.46      118.89     67.48 o 
  17   5   0       40.67       89.46     38.37 o 
  19   5   0      111.53      114.50     56.95 o 
  21   5   0      645.62      444.78     84.85 o 
  23   5   0      746.03      338.36    137.96 o 
   0   6   0    18661.75    19876.08    489.87 o 
   2   6   0     7643.99     8398.07    167.10 o 
   4   6   0     9277.66     9996.61    214.47 o 
   6   6   0     2317.36     2636.22    185.01 o 
   8   6   0     1648.06     1606.06    124.56 o 
  10   6   0        1.56       74.24     34.85 o 
  12   6   0      712.67      663.61    152.64 o 
  14   6   0      208.56      229.01     70.16 o 
  16   6   0      135.77      166.86     54.12 o 
  18   6   0       22.67       60.14     33.52 o 
  20   6   0       90.17       69.97     41.54 o 
   1   7   0     2156.67     2206.13    149.74 o 
   3   7   0     2560.18     3069.09    197.17 o 
   5   7   0      598.98      546.37     94.07 o 
   7   7   0       17.02       63.68     26.71 o 
   9   7   0      281.87      174.57     57.80 o 
  11   7   0      364.33      383.45     71.43 o 
  13   7   0      187.41      264.34     56.01 o 
  15   7   0      252.12      133.42     74.32 o 
  17   7   0        1.27       30.15     37.12 o 
   0   8   0       56.32      108.62     45.93 o 
   2   8   0        5.12       52.24     35.14 o 
   4   8   0      123.12      120.62     44.04 o 
   6   8   0      129.69      121.36     66.72 o 
   8   8   0       91.79       70.95     45.56 o 
  10   8   0      439.80      267.76     98.98 o 
  12   8   0      216.33      169.80     59.33 o 
 -27   1   1       12.49       88.07     29.49 o 
 -25   1   1       37.08       86.05     34.21 o 
 -23   1   1      128.79      188.94     47.79 o 
 -21   1   1      133.92      119.21     48.91 o 
 -19   1   1     1254.74     1226.04     99.00 o 
 -17   1   1     3734.33     4360.88    256.20 o 
 -15   1   1     8527.53     8775.01    175.62 o 
 -13   1   1    17868.93    19031.60    386.28 o 
 -11   1   1    15378.63    14181.95    244.29 o 
  -9   1   1    32470.95    31442.41    298.11 o 
  -7   1   1    41592.37    41174.48    350.82 o 
  -5   1   1     7614.47     6901.14     73.38 o 
  -3   1   1    43252.39    43097.62    285.29 o 
  -1   1   1        9.95       17.25     10.44 o 
   1   1   1     6419.20     5921.21     35.82 o 
   3   1   1     8974.47     9296.06     49.23 o 
   5   1   1    30711.11    29577.63    178.02 o 
   7   1   1     2926.62     2574.07     40.17 o 
   9   1   1      373.51      272.63     33.78 o 
  11   1   1     9537.37    10210.18    160.03 o 
  13   1   1    13325.75    12991.00    209.93 o 
  15   1   1    18207.75    18487.59    319.43 o 
  17   1   1    11938.41    11881.92    256.26 o 
  19   1   1     5420.23     5296.21    178.42 o 
  21   1   1     1744.22     1646.72    135.98 o 
  23   1   1      176.81      126.27     43.88 o 
  25   1   1      642.07      431.39     87.08 o 
  27   1   1       26.21      184.81     57.21 o 
 -26   2   1        2.52       82.76     38.63 o 
 -24   2   1      270.02      165.69     47.43 o 
 -22   2   1        4.46       87.05     30.29 o 
 -20   2   1        0.20       85.52     37.01 o 
 -18   2   1      575.85      590.47     86.72 o 
 -16   2   1     7763.29     7507.26    185.58 o 
 -14   2   1    29965.64    29778.08    475.27 o 
 -12   2   1    64286.12    68519.29    936.81 o 
 -10   2   1    88414.00    90691.20    719.56 o 
  -8   2   1    98063.67   101668.45    731.09 o 
  -6   2   1    60912.31    62338.70    427.52 o 
  -4   2   1    22627.87    23070.94    143.66 o 
  -2   2   1     1556.27     1321.76     36.56 o 
   0   2   1    18153.98    17795.37    112.23 o 
   2   2   1    31027.96    31213.41    179.65 o 
   4   2   1     3617.41     3202.71     38.34 o 
   6   2   1      577.91      731.14     43.44 o 
   8   2   1      143.44      165.67     31.88 o 
  10   2   1     7967.36     8606.97    117.16 o 
  12   2   1    19022.02    19362.92    273.24 o 
  14   2   1    16103.83    17052.09    265.51 o 
  16   2   1    21758.28    22100.09    365.21 o 
  18   2   1    13385.09    13977.18    281.03 o 
  20   2   1    10832.25    11579.03    284.88 o 
  22   2   1     6904.44     7404.96    246.95 o 
  24   2   1     1106.93     1124.19    132.28 o 
  26   2   1      729.12      500.28     97.23 o 
 -27   3   1       47.52       38.49     25.36 o 
 -25   3   1       55.46       63.57     27.07 o 
 -23   3   1       28.58       44.47     41.85 o 
 -21   3   1       12.69      144.39     50.01 o 
 -19   3   1     1762.43     1789.58    145.31 o 
 -17   3   1     1650.02     1852.32    143.28 o 
 -15   3   1    10414.02    10825.92    259.01 o 
 -13   3   1    24330.45    24486.05    367.96 o 
 -11   3   1    49931.75    52444.23    645.57 o 
  -9   3   1    67784.52    70767.80    534.30 o 
  -7   3   1    83471.74    86743.25    637.13 o 
  -5   3   1    32846.75    30878.86    243.39 o 
  -3   3   1     3695.78     3671.30     61.24 o 
  -1   3   1      136.88      104.96     16.20 o 
   1   3   1     3880.84     3550.15     62.45 o 
   3   3   1    17398.76    16695.90    151.82 o 
   5   3   1    10977.32    10183.30    120.03 o 
   7   3   1     3432.80     3231.68    104.45 o 
   9   3   1     1799.74     2028.76    112.10 o 
  11   3   1    12774.76    13093.71    208.14 o 
  13   3   1    19028.65    19200.80    349.43 o 
  15   3   1    17850.89    18294.47    365.30 o 
  17   3   1    26330.32    28853.48    358.06 o 
  19   3   1     8515.77     9091.77    312.90 o 
  21   3   1     5065.47     5548.09    240.01 o 
  23   3   1     1001.46     1006.69    142.21 o 
  25   3   1      582.60      591.04    138.47 o 
 -24   4   1        3.92       55.31     35.84 o 
 -22   4   1      303.87      226.58     61.24 o 
 -20   4   1       22.32       80.25     30.29 o 
 -18   4   1       17.63       81.32     28.65 o 
 -16   4   1     2456.19     2451.91    118.03 o 
 -14   4   1     8018.99     7908.90    206.57 o 
 -12   4   1    12847.87    13381.47    216.89 o 
 -10   4   1    12883.83    12921.39    199.23 o 
  -8   4   1    23541.21    23608.88    312.48 o 
  -6   4   1    11089.52    10066.04    151.85 o 
  -4   4   1    10961.66    11170.58    241.87 o 
  -2   4   1     4466.01     4139.59     73.65 o 
   0   4   1     2623.46     2617.94     55.16 o 
   2   4   1     7407.97     6956.77     94.18 o 
   4   4   1    11493.97    11383.59    142.01 o 
   6   4   1     2517.91     2334.30     62.67 o 
   8   4   1     1540.82     1416.37    120.25 o 
  10   4   1      425.87      477.48     61.14 o 
  12   4   1     8436.81     8899.12    244.24 o 
  14   4   1    11895.68    12448.06    259.30 o 
  16   4   1     7803.10     7804.83    210.69 o 
  18   4   1     4693.93     4951.06    211.28 o 
  20   4   1     1869.10     2039.79    218.70 o 
  22   4   1      521.21      478.43    144.91 o 
  24   4   1       71.29       94.95     33.08 o 
 -23   5   1      504.65      371.64     61.84 o 
 -21   5   1      167.27      152.18     81.22 o 
 -19   5   1      426.46      270.04     81.21 o 
 -17   5   1      361.40      270.06     79.96 o 
 -15   5   1       84.79       96.15     27.84 o 
 -13   5   1      238.81      148.18     47.57 o 
 -11   5   1     1973.05     1968.43    106.57 o 
  -9   5   1     2982.37     2936.66     74.93 o 
  -7   5   1     3805.34     3750.90     79.98 o 
  -5   5   1      139.13       73.52     33.36 o 
  -3   5   1      394.84      400.59     43.80 o 
  -1   5   1     1886.85     1829.60     60.26 o 
   1   5   1     2226.50     2119.58     69.43 o 
   3   5   1     2346.95     2286.63     74.94 o 
   5   5   1     1420.44     1320.55    100.33 o 
   7   5   1      832.02      769.87     94.91 o 
   9   5   1       29.15       62.84     24.11 o 
  11   5   1      658.79      574.36     61.14 o 
  13   5   1       61.38      102.49     31.83 o 
  15   5   1      149.03      120.93     41.52 o 
  17   5   1      364.60      230.21     92.45 o 
  19   5   1      233.68      196.74     62.82 o 
  21   5   1        0.84       82.68     38.32 o 
  23   5   1        6.62       89.04     37.10 o 
 -20   6   1      349.83      255.03     83.65 o 
 -18   6   1      940.42      794.81    223.50 o 
 -16   6   1      966.41      789.73    163.72 o 
 -14   6   1      910.91      948.86    156.47 o 
 -12   6   1     1761.07     2193.70    160.93 o 
 -10   6   1      917.90      997.03    113.76 o 
  -8   6   1     1000.76     1111.65     77.87 o 
  -6   6   1       57.10       90.58     29.91 o 
  -4   6   1     1145.73     1373.33    125.49 o 
  -2   6   1      130.13      101.69     36.56 o 
   0   6   1      338.89      384.39     67.07 o 
   2   6   1     3152.25     3252.71    148.97 o 
   4   6   1      257.02      321.06     48.41 o 
   6   6   1      477.19      592.34     82.07 o 
   8   6   1      344.86      327.31     55.12 o 
  10   6   1      734.25      689.11    110.92 o 
  12   6   1      198.26      145.17     62.26 o 
  14   6   1      134.19      178.66     57.72 o 
  16   6   1      357.23      327.25     90.66 o 
  18   6   1      236.97      171.11     67.97 o 
  20   6   1      540.72      327.94    112.12 o 
 -17   7   1      800.59      352.06    123.44 o 
 -15   7   1      992.06     1169.19    242.07 o 
 -13   7   1     1876.10     1800.65    217.90 o 
 -11   7   1     2500.76     3282.27    190.32 o 
  -9   7   1     2777.88     2800.05    139.62 o 
  -7   7   1     2601.35     2386.35    152.06 o 
  -5   7   1     1199.67     1191.95    141.98 o 
  -3   7   1     1089.57     1160.46    152.36 o 
  -1   7   1       57.58       74.92     29.52 o 
   1   7   1      399.89      340.54     60.12 o 
   3   7   1        1.74       82.21     33.41 o 
   5   7   1      213.28      294.01     78.99 o 
   7   7   1      613.22      618.70    141.61 o 
   9   7   1      327.52      196.89     58.57 o 
  11   7   1      471.65      311.81     81.56 o 
  13   7   1      583.78      558.20     80.49 o 
  15   7   1     1327.55     1385.51    257.08 o 
  17   7   1      867.89      557.45     78.24 o 
 -12   8   1     1264.12      891.12    240.49 o 
 -10   8   1     1432.70     1004.87    283.02 o 
  -8   8   1     1059.13      755.02    192.26 o 
  -6   8   1     1240.15     1018.22    229.28 o 
  -4   8   1     1193.13      948.73    138.49 o 
  -2   8   1      204.26      153.16     60.96 o 
   0   8   1       31.96      123.40     44.88 o 
   2   8   1        8.28       57.79     27.98 o 
   4   8   1        0.29       12.25     27.96 o 
   6   8   1       22.65       41.96     39.99 o 
   8   8   1       66.91      108.15     82.89 o 
  10   8   1      265.98      130.69     66.17 o 
  12   8   1      672.00      492.94    145.84 o 
 -28   0   2      272.89      327.43    136.82 o 
 -26   0   2     1113.47     1306.85    230.68 o 
 -24   0   2     4570.97     5420.58    443.58 o 
 -22   0   2     9581.06     9666.54    472.30 o 
 -20   0   2    17258.30    18198.18    557.54 o 
 -18   0   2    20025.38    21632.91    777.65 o 
 -16   0   2    37779.62    40841.71    798.10 o 
 -14   0   2     4871.90     4797.38    444.12 o 
 -12   0   2      279.17      646.50    122.43 o 
 -10   0   2    14573.20    14018.09    497.85 o 
  -8   0   2    13318.44    13143.65    156.15 o 
  -6   0   2    10422.93     9866.42    122.35 o 
  -4   0   2    28162.79    28343.38    233.87 o 
  -2   0   2    78364.17    81205.36    726.61 o 
   0   0   2     3442.27     3822.98     32.98 o 
   2   0   2    57105.25    58589.98    769.51 o 
   4   0   2    99091.73    97665.75   1022.61 o 
   6   0   2   231780.56   224468.33   4053.13 o 
   8   0   2   164806.22   163800.47   1338.16 o 
  10   0   2   109752.95   102594.94   1114.55 o 
  12   0   2    29780.19    27787.55   1176.33 o 
  14   0   2    12587.56    12395.81    387.45 o 
  16   0   2     4562.98     4755.80    197.06 o 
  18   0   2       57.16       84.66     71.66 o 
  20   0   2     2849.87     2751.38    273.48 o 
  22   0   2      197.09      137.63     76.62 o 
  24   0   2      106.54       69.82     34.44 o 
  26   0   2      899.79      633.76    185.44 o 
  28   0   2     1566.64      973.87    334.98 o 
 -27   1   2      643.07      536.15     74.03 o 
 -25   1   2      847.77      730.00    119.75 o 
 -23   1   2     3024.27     3467.43    166.66 o 
 -21   1   2    10769.83    11644.17    293.85 o 
 -19   1   2    11624.96    13216.91    498.14 o 
 -17   1   2    12972.95    13781.33    289.80 o 
 -15   1   2    11691.12    12071.14    301.25 o 
 -13   1   2     4352.97     4639.74    125.69 o 
 -11   1   2     1239.20     1307.15     67.66 o 
  -9   1   2     7170.56     6874.10     90.42 o 
  -7   1   2    11985.68    11060.81    111.10 o 
  -5   1   2    72992.15    73824.57    425.95 o 
  -3   1   2       20.33       47.08     12.76 o 
  -1   1   2     9082.84     8746.58     41.06 o 
   1   1   2    58946.64    59378.37    357.30 o 
   3   1   2   197298.22   200248.48   2920.30 o 
   5   1   2   162734.55   159309.44   1622.07 o 
   7   1   2    80674.99    77372.91    428.63 o 
   9   1   2    72706.34    69479.46    702.38 o 
  11   1   2    61448.50    62465.71    518.88 o 
  13   1   2     9043.01     8734.47    154.99 o 
  15   1   2       89.44      107.26     36.83 o 
  17   1   2      270.50      193.48     57.59 o 
  19   1   2       76.20       76.50     37.10 o 
  21   1   2      114.53       73.29     34.13 o 
  23   1   2      660.40      431.83     92.23 o 
  25   1   2        1.65       91.33     45.84 o 
  27   1   2      202.75       79.76     27.09 o 
 -26   2   2      165.09      196.54     57.34 o 
 -24   2   2      424.51      364.90     77.67 o 
 -22   2   2     1531.50     1451.85    109.50 o 
 -20   2   2      983.81      695.07    126.52 o 
 -18   2   2     1828.37     1825.66    154.28 o 
 -16   2   2     4829.96     4709.73    205.53 o 
 -14   2   2     2886.91     2798.55    154.65 o 
 -12   2   2        5.84      108.64     31.67 o 
 -10   2   2      240.09      109.07     17.23 o 
  -8   2   2      829.08      624.99     56.38 o 
  -6   2   2    25444.57    26381.29    217.66 o 
  -4   2   2     1850.79     1709.05     35.84 o 
  -2   2   2     1105.56     1118.21     42.48 o 
   0   2   2      434.52      453.80     30.52 o 
   2   2   2     5836.43     5496.12     84.34 o 
   4   2   2    18127.36    17006.93    122.71 o 
   6   2   2    67467.01    68220.27    445.63 o 
   8   2   2    24815.30    23115.68    203.30 o 
  10   2   2     9991.51     9032.86    119.11 o 
  12   2   2       20.63       40.79     31.42 o 
  14   2   2      246.32      249.09     57.07 o 
  16   2   2       43.76       65.45     34.72 o 
  18   2   2        2.61       87.07     37.17 o 
  20   2   2      402.85      445.10     84.96 o 
  22   2   2      137.58      126.09     34.07 o 
  24   2   2       32.04       99.07     44.49 o 
  26   2   2        1.81       99.61     46.60 o 
 -27   3   2      217.99      277.60     78.39 o 
 -25   3   2      616.05      345.05     81.96 o 
 -23   3   2      323.73      298.45    107.29 o 
 -21   3   2       63.31       94.54     29.58 o 
 -19   3   2       44.47      121.95     25.58 o 
 -17   3   2       26.28       85.34     28.42 o 
 -15   3   2       46.32       56.24     41.74 o 
 -13   3   2      538.08      424.13     65.85 o 
 -11   3   2      505.96      391.20     50.17 o 
  -9   3   2      331.04      354.28     46.49 o 
  -7   3   2      418.61      366.07     33.78 o 
  -5   3   2       22.68       18.52     13.42 o 
  -3   3   2     1874.53     1759.55     50.16 o 
  -1   3   2       44.98       56.45     11.65 o 
   1   3   2     3078.03     3035.37     75.16 o 
   3   3   2     1839.73     1725.87     42.44 o 
   5   3   2     7087.18     6992.81     88.68 o 
   7   3   2    14324.63    15349.83    194.36 o 
   9   3   2      856.96      868.97     60.97 o 
  11   3   2       35.63       55.15     38.33 o 
  13   3   2      445.60      478.20     85.78 o 
  15   3   2      231.64      152.47     43.36 o 
  17   3   2      922.48      893.11     89.68 o 
  19   3   2     1097.77     1001.62    130.42 o 
  21   3   2      230.56      253.66     67.39 o 
  23   3   2      129.96      213.65     70.01 o 
  25   3   2        1.58       51.17     49.33 o 
 -24   4   2      669.82      735.23    122.77 o 
 -22   4   2     2613.75     2286.16    118.40 o 
 -20   4   2     3397.93     3354.57    159.37 o 
 -18   4   2     3961.29     3863.36    169.65 o 
 -16   4   2     1641.63     1659.39    128.92 o 
 -14   4   2       41.53      102.43     27.78 o 
 -12   4   2      267.68      144.92     34.19 o 
 -10   4   2      272.89      309.54     46.29 o 
  -8   4   2       55.87       81.03     28.90 o 
  -6   4   2      117.90       85.76     22.35 o 
  -4   4   2      108.41       73.11     23.49 o 
  -2   4   2     1461.08     1559.82     41.40 o 
   0   4   2     7501.20     7575.92    145.41 o 
   2   4   2    22227.14    23546.93    197.77 o 
   4   4   2     9127.67     8988.59    133.93 o 
   6   4   2    19656.88    18836.40    236.03 o 
   8   4   2    16681.54    17121.36    317.12 o 
  10   4   2    16890.64    17906.83    261.47 o 
  12   4   2     8482.83     9446.19    214.80 o 
  14   4   2     6131.45     6218.61    147.59 o 
  16   4   2      504.58      253.68    108.82 o 
  18   4   2      351.86      270.65     85.66 o 
  20   4   2       12.86       98.36     52.94 o 
  22   4   2       26.29       47.58     38.77 o 
  24   4   2       57.78      115.29     33.21 o 
 -23   5   2     1891.12     1412.58    331.11 o 
 -21   5   2     2240.95     1972.71    227.45 o 
 -19   5   2     3102.68     3275.33    311.71 o 
 -17   5   2     4055.20     4301.09    203.92 o 
 -15   5   2     3526.98     3940.20    154.84 o 
 -13   5   2     1191.65     1208.43     88.23 o 
 -11   5   2      397.00      460.37     64.26 o 
  -9   5   2     4134.56     3782.65    171.78 o 
  -7   5   2      280.83      342.42     68.92 o 
  -5   5   2     1409.11     1196.35    110.98 o 
  -3   5   2     1129.55     1120.33     67.23 o 
  -1   5   2     2468.66     2531.94     97.06 o 
   1   5   2     7171.05     6784.34    218.25 o 
   3   5   2    18164.36    18480.11    242.73 o 
   5   5   2    22596.99    23419.79    328.39 o 
   7   5   2    24306.11    26053.61    521.43 o 
   9   5   2    15125.89    16560.95    367.97 o 
  11   5   2    11158.67    12511.30    230.45 o 
  13   5   2     4555.56     5640.73    184.42 o 
  15   5   2     1485.92     1626.76    135.89 o 
  17   5   2      189.72      178.10     66.09 o 
  19   5   2       20.40      139.79     40.28 o 
  21   5   2        4.60       52.36     35.02 o 
  23   5   2        8.50       57.60     50.84 o 
 -20   6   2     1943.16     1648.72    222.86 o 
 -18   6   2     1853.40     1838.28    254.79 o 
 -16   6   2     2249.48     2220.49    179.67 o 
 -14   6   2      390.70      266.44     97.86 o 
 -12   6   2      324.89      230.17     68.75 o 
 -10   6   2       13.66       63.27     36.63 o 
  -8   6   2      186.42      179.09     48.34 o 
  -6   6   2     1095.66      899.79    123.48 o 
  -4   6   2     2502.66     2545.50    239.24 o 
  -2   6   2        0.43       65.74     32.93 o 
   0   6   2      831.34      905.72     79.20 o 
   2   6   2     9199.75     9129.20    221.38 o 
   4   6   2     7110.03     7663.45    214.82 o 
   6   6   2    14781.40    15225.42    358.32 o 
   8   6   2    10241.26    11377.33    267.62 o 
  10   6   2     5331.52     5396.36    185.10 o 
  12   6   2     1634.29     1798.69    136.94 o 
  14   6   2      629.99      708.94    153.76 o 
  16   6   2        9.09       98.31     48.53 o 
  18   6   2       26.18       78.15     36.31 o 
  20   6   2       30.98      135.76     43.68 o 
 -17   7   2      233.55      141.70     82.24 o 
 -15   7   2      280.31      247.67     78.35 o 
 -13   7   2      185.96       73.78     26.19 o 
 -11   7   2       18.03      203.51     41.23 o 
  -9   7   2      559.97      537.77     87.15 o 
  -7   7   2      677.01      463.62    109.92 o 
  -5   7   2      379.20      327.56     63.46 o 
  -3   7   2       20.74       65.94     33.94 o 
  -1   7   2      382.64      381.58     77.04 o 
   1   7   2      364.01      201.76     44.57 o 
   3   7   2      457.79      337.91     74.09 o 
   5   7   2     2152.55     2182.92    190.40 o 
   7   7   2     1375.15     1984.19    430.17 o 
   9   7   2     1386.08     1558.13    254.64 o 
  11   7   2      695.42      362.87    197.71 o 
  13   7   2       95.88       96.16     39.58 o 
  15   7   2        7.70       91.83     41.47 o 
  17   7   2      198.87      178.12     84.55 o 
 -12   8   2       70.67      121.38     94.94 o 
 -10   8   2       43.41      194.05    212.96 o 
  -8   8   2      173.23      162.89     69.08 o 
  -6   8   2      707.40      734.89    129.65 o 
  -4   8   2      653.15      506.38     84.08 o 
  -2   8   2      406.00      359.65     83.93 o 
   0   8   2        9.77       31.91     20.25 o 
   2   8   2       44.77       78.42     45.07 o 
   4   8   2        4.61       65.04     38.42 o 
   6   8   2       20.07       51.84     50.12 o 
   8   8   2       38.91      102.80     48.26 o 
  10   8   2        3.55      187.77     68.27 o 
  12   8   2      167.58       71.11     51.69 o 
 -27   1   3      603.85      426.41     88.78 o 
 -25   1   3      136.53      160.36     51.00 o 
 -23   1   3      379.63      325.77     92.97 o 
 -21   1   3       50.57       75.89     34.90 o 
 -19   1   3        1.06       76.77     36.10 o 
 -17   1   3      741.81      763.27    109.89 o 
 -15   1   3       14.28      115.74     45.34 o 
 -13   1   3      165.90      228.57     59.47 o 
 -11   1   3      775.55      640.54     89.03 o 
  -9   1   3    17495.89    17532.56    179.07 o 
  -7   1   3    14097.35    13634.44    105.72 o 
  -5   1   3   137397.14   137377.16    827.87 o 
  -3   1   3    55689.50    54826.71    310.46 o 
  -1   1   3    85845.30    84796.66    693.72 o 
   1   1   3    38638.89    36388.10    201.79 o 
   3   1   3      409.34      363.52     31.49 o 
   5   1   3      900.54     1262.27     48.13 o 
   7   1   3      178.21      230.63     21.85 o 
   9   1   3     1135.03     1214.08     53.33 o 
  11   1   3      920.04      898.02     80.29 o 
  13   1   3      114.14      126.25     32.70 o 
  15   1   3       64.15       88.36     50.85 o 
  17   1   3      866.99      891.41    109.20 o 
  19   1   3     1544.41     1589.99    144.01 o 
  21   1   3      363.96      352.54     77.44 o 
  23   1   3     3190.13     3246.20    187.21 o 
  25   1   3     1003.30      760.83    122.54 o 
  27   1   3     1418.96     1190.13    159.11 o 
 -26   2   3     1181.41      896.87     98.30 o 
 -24   2   3      753.40      673.77     79.32 o 
 -22   2   3       73.25      138.01     46.59 o 
 -20   2   3      270.62      266.85     53.49 o 
 -18   2   3      111.66      126.25     50.22 o 
 -16   2   3      529.98      508.78     67.38 o 
 -14   2   3      109.61       73.83     41.14 o 
 -12   2   3      383.63      300.47     71.64 o 
 -10   2   3    22762.38    21993.87    236.71 o 
  -8   2   3    26140.45    24223.12    203.68 o 
  -6   2   3    92362.66    93912.61    665.15 o 
  -4   2   3   100734.69    98545.28    847.02 o 
  -2   2   3   148005.27   147202.16   1246.23 o 
   0   2   3    97882.28    96119.80    726.56 o 
   2   2   3    65469.06    63975.67    348.32 o 
   4   2   3    67762.05    65835.36    382.73 o 
   6   2   3       25.50       88.81     27.48 o 
   8   2   3     6328.23     6113.84    145.74 o 
  10   2   3     8812.10     8389.18    169.32 o 
  12   2   3     4375.59     4057.78    112.69 o 
  14   2   3      177.65      207.32     30.94 o 
  16   2   3      227.47      223.74     48.01 o 
  18   2   3     4112.72     3968.35    145.78 o 
  20   2   3     9023.53     8601.73    250.83 o 
  22   2   3     6323.41     6499.13    326.67 o 
  24   2   3     3618.92     4215.94    279.82 o 
  26   2   3     1098.12      932.87    197.92 o 
 -25   3   3      905.72      764.55    138.73 o 
 -23   3   3      700.80      624.27     81.85 o 
 -21   3   3      168.46      198.16     46.59 o 
 -19   3   3      422.35      368.51     57.14 o 
 -17   3   3     2607.11     2628.37    124.55 o 
 -15   3   3     1371.83     1565.84    146.57 o 
 -13   3   3       80.56      151.72     39.23 o 
 -11   3   3     3317.42     2876.18    113.69 o 
  -9   3   3    14757.97    14389.10    186.85 o 
  -7   3   3    49060.20    51434.70    398.44 o 
  -5   3   3    93683.41    92666.64    789.95 o 
  -3   3   3    91868.38    89101.52    733.17 o 
  -1   3   3   126999.77   129523.64    855.94 o 
   1   3   3    48675.59    47866.20    349.21 o 
   3   3   3    23477.47    23155.73    243.93 o 
   5   3   3       31.67       90.40     20.41 o 
   7   3   3       33.13       63.90     18.48 o 
   9   3   3      259.29      196.53     43.68 o 
  11   3   3     5119.26     4790.17    132.15 o 
  13   3   3     4933.37     4868.69    133.05 o 
  15   3   3      659.74      677.01     73.47 o 
  17   3   3     2842.26     2445.03     90.74 o 
  19   3   3     4139.80     4165.48    282.97 o 
  21   3   3     3438.15     3760.27    331.27 o 
  23   3   3     3893.16     4350.78    275.69 o 
  25   3   3     2615.82     2575.99    224.07 o 
 -24   4   3      272.34      178.44     80.73 o 
 -22   4   3      165.69      128.44     41.80 o 
 -20   4   3      121.23      129.03     45.94 o 
 -18   4   3        9.30       41.63     24.52 o 
 -16   4   3      897.94      878.36     94.03 o 
 -14   4   3     1544.16     1198.55     99.22 o 
 -12   4   3     2849.02     2688.08    117.70 o 
 -10   4   3     2259.84     2012.60     65.51 o 
  -8   4   3     4351.09     3692.82    134.71 o 
  -6   4   3    22409.30    23755.23    395.40 o 
  -4   4   3    46845.14    49599.34    729.64 o 
  -2   4   3    35890.08    35829.30    543.15 o 
   0   4   3    22819.79    23613.63    216.36 o 
   2   4   3     9644.99     9308.99    124.15 o 
   4   4   3     3661.35     3576.93     63.12 o 
   6   4   3     1035.68      859.01     62.71 o 
   8   4   3     4890.08     4605.52    112.10 o 
  10   4   3     3306.74     3247.90     86.15 o 
  12   4   3       22.32       59.84     22.22 o 
  14   4   3       81.45       80.60     39.91 o 
  16   4   3       24.65      114.95     51.86 o 
  18   4   3      434.44      202.37     62.14 o 
  20   4   3     1323.61     1102.17    173.99 o 
  22   4   3     2270.93     2000.00    192.81 o 
  24   4   3      939.54      570.96    136.27 o 
 -23   5   3      161.76      177.83     87.11 o 
 -21   5   3        8.87       34.46     43.62 o 
 -19   5   3      126.90      149.57     71.53 o 
 -17   5   3      651.89      496.67     98.05 o 
 -15   5   3      675.55      670.68    121.21 o 
 -13   5   3      489.46      504.75     76.26 o 
 -11   5   3      762.39      851.34    120.63 o 
  -9   5   3      232.12      287.59     94.68 o 
  -7   5   3      145.63      184.98     38.50 o 
  -5   5   3     1134.67     1074.41    146.75 o 
  -3   5   3     1583.67     1561.88    110.56 o 
  -1   5   3     3914.80     4050.90    111.90 o 
   1   5   3     2779.39     2791.32     91.12 o 
   3   5   3      369.96      323.06     46.18 o 
   5   5   3      606.51      701.57     69.69 o 
   7   5   3      766.58      639.00     65.71 o 
   9   5   3      415.02      432.53     63.75 o 
  11   5   3     3307.83     3763.30    131.92 o 
  13   5   3     2385.15     2561.22    125.83 o 
  15   5   3        8.60      103.38     37.41 o 
  17   5   3      324.50      272.63     58.51 o 
  19   5   3      265.14      296.94     87.18 o 
  21   5   3       59.24      148.32     54.91 o 
  23   5   3      123.42      100.19     50.23 o 
 -20   6   3       80.20       67.74     46.09 o 
 -18   6   3       71.77       78.56     36.67 o 
 -16   6   3      361.10      377.15    130.13 o 
 -14   6   3     1873.23     2058.69    144.67 o 
 -12   6   3     1068.31     1296.68    187.30 o 
 -10   6   3     1597.73     1663.52    157.46 o 
  -8   6   3      732.36      738.90    103.46 o 
  -6   6   3     2085.84     2017.24     85.48 o 
  -4   6   3     1353.74     1331.20     84.97 o 
  -2   6   3     1105.28      999.87     87.19 o 
   0   6   3     3013.29     3122.77    126.63 o 
   2   6   3      390.97      333.29     55.24 o 
   4   6   3      598.85      628.43     67.66 o 
   6   6   3      445.36      484.52     73.82 o 
   8   6   3     1022.63      937.35    138.85 o 
  10   6   3      529.00      545.85     98.35 o 
  12   6   3      103.22      140.83     54.57 o 
  14   6   3      280.76      327.43     92.34 o 
  16   6   3       74.93      119.87     52.21 o 
  18   6   3      796.28      571.47    134.32 o 
  20   6   3        0.41      145.50     35.72 o 
 -17   7   3        5.48      103.57     75.52 o 
 -15   7   3      170.34       98.21     55.33 o 
 -13   7   3      366.35      325.68     66.40 o 
 -11   7   3     1374.78     1212.74    175.19 o 
  -9   7   3     2580.47     2581.10    170.91 o 
  -7   7   3     3128.17     3302.66    177.41 o 
  -5   7   3     3861.38     4138.08    172.29 o 
  -3   7   3     1919.85     2092.01    114.17 o 
  -1   7   3     4622.70     4905.76    234.51 o 
   1   7   3     1355.32     1417.54    143.68 o 
   3   7   3     1602.09     1966.59    393.02 o 
   5   7   3     1460.44     1748.63    153.90 o 
   7   7   3      200.04      296.65     77.01 o 
   9   7   3      150.75      109.57     35.85 o 
  11   7   3       30.43       97.02     51.52 o 
  13   7   3      227.78      206.50     58.15 o 
  15   7   3      131.49       68.40     36.24 o 
  17   7   3       37.24       75.93     26.18 o 
 -12   8   3      126.81       82.77     99.27 o 
 -10   8   3      500.41      308.25    190.72 o 
  -8   8   3     1012.74      736.61    192.05 o 
  -6   8   3     2925.26     3371.85    214.41 o 
  -4   8   3     1760.04     1663.22    178.39 o 
  -2   8   3     2647.46     3082.81    204.13 o 
   0   8   3     1320.61     1527.69    150.06 o 
   2   8   3      931.86      723.80    208.44 o 
   4   8   3      405.03      461.71    115.89 o 
   6   8   3      182.22       85.79     65.87 o 
   8   8   3       13.67      111.52     66.05 o 
  10   8   3       20.63      183.19     42.34 o 
 -28   0   4        5.99       59.02     53.28 o 
 -26   0   4        0.49       74.35     51.66 o 
 -24   0   4        0.22       55.94     71.05 o 
 -22   0   4       61.72       77.30     44.93 o 
 -20   0   4     3172.58     3146.49    339.42 o 
 -18   0   4    17732.00    19603.48    623.50 o 
 -16   0   4    17953.94    18313.42    506.05 o 
 -14   0   4    48809.95    51322.91   1050.20 o 
 -12   0   4    72671.47    76221.70   1422.32 o 
 -10   0   4    87265.17    88593.55   1440.26 o 
  -8   0   4    53093.04    53057.58    528.65 o 
  -6   0   4    16138.15    14102.49    177.68 o 
  -4   0   4      602.70      538.48     34.09 o 
  -2   0   4    24446.08    25125.84    228.05 o 
   0   0   4    47048.80    47745.82    449.79 o 
   2   0   4    16978.09    16217.46    219.46 o 
   4   0   4    19021.62    17169.41    159.91 o 
   6   0   4      513.48      831.33     91.63 o 
   8   0   4    47399.43    49855.59    564.06 o 
  10   0   4    80232.57    80802.80    861.88 o 
  12   0   4    77168.16    76675.86    951.87 o 
  14   0   4    55842.05    55848.65   1048.26 o 
  16   0   4    32186.57    32955.58    907.61 o 
  18   0   4     4484.55     4214.34    378.29 o 
  20   0   4     8271.36     8593.22    307.99 o 
  22   0   4       60.46       70.90     62.40 o 
  24   0   4     1132.66     1159.78    148.74 o 
  26   0   4      363.67      300.51    145.68 o 
 -27   1   4      125.20      136.58     46.20 o 
 -25   1   4        2.20       99.21     34.44 o 
 -23   1   4      204.25      214.28     58.48 o 
 -21   1   4      166.35       96.45     40.06 o 
 -19   1   4     2822.03     2830.18    122.20 o 
 -17   1   4    10469.55    10639.24    268.70 o 
 -15   1   4    33843.96    35800.67    495.62 o 
 -13   1   4    47995.04    51902.91    832.69 o 
 -11   1   4    45159.90    45232.67    507.77 o 
  -9   1   4    36797.26    35230.82    282.68 o 
  -7   1   4     8552.05     7261.60     74.42 o 
  -5   1   4    12865.67    12527.98    105.78 o 
  -3   1   4    11164.58    10960.38     89.26 o 
  -1   1   4    17103.54    17266.12    134.56 o 
   1   1   4    21376.04    20348.33    129.73 o 
   3   1   4     5717.88     5160.14     45.01 o 
   5   1   4     1181.01      989.31     44.91 o 
   7   1   4    17025.82    17822.42    152.13 o 
   9   1   4    17310.69    17861.39    292.69 o 
  11   1   4    35325.78    35895.74    403.64 o 
  13   1   4    33810.98    33415.19    517.14 o 
  15   1   4    34524.39    34111.57    674.24 o 
  17   1   4    15048.68    15140.74    347.76 o 
  19   1   4     6147.53     6367.45    213.78 o 
  21   1   4     2949.46     3259.19    166.33 o 
  23   1   4        7.18       50.77     24.32 o 
  25   1   4        8.00       89.75     39.46 o 
  27   1   4       57.01       56.28     41.06 o 
 -26   2   4       30.17      109.51     36.43 o 
 -24   2   4       51.64       64.81     31.14 o 
 -22   2   4      325.06      399.39    107.95 o 
 -20   2   4       29.99      111.62     43.15 o 
 -18   2   4     1059.86     1031.65     74.60 o 
 -16   2   4     2218.11     2217.27    107.97 o 
 -14   2   4     4691.78     4325.97    135.70 o 
 -12   2   4    10202.06     9191.46    183.28 o 
 -10   2   4    26651.54    27254.55    244.13 o 
  -8   2   4     2221.41     2064.41     63.48 o 
  -6   2   4     4378.35     3959.11     50.08 o 
  -4   2   4     1306.85     1235.27     31.74 o 
  -2   2   4    13072.70    13211.62     91.90 o 
   0   2   4     3316.64     3325.32     50.68 o 
   2   2   4     2320.59     2186.78     42.15 o 
   4   2   4     1567.91     1234.84     60.68 o 
   6   2   4      143.83      146.57     27.83 o 
   8   2   4     3473.03     3513.43    132.89 o 
  10   2   4     1503.82     1225.46     80.51 o 
  12   2   4    10687.03    10978.91    163.22 o 
  14   2   4     5579.03     5202.77    204.99 o 
  16   2   4     4363.44     4330.15    211.29 o 
  18   2   4     1661.32     1570.13    186.31 o 
  20   2   4      428.24      494.50    114.23 o 
  22   2   4       30.89      105.00     42.87 o 
  24   2   4       61.87      132.77     54.50 o 
  26   2   4        0.39       78.25     34.18 o 
 -25   3   4       62.55      172.67     54.26 o 
 -23   3   4      162.62      150.86     41.96 o 
 -21   3   4      395.45      494.18     70.89 o 
 -19   3   4     1418.97     1331.55    184.56 o 
 -17   3   4     1212.49     1394.93    184.69 o 
 -15   3   4     1775.08     1812.64    140.72 o 
 -13   3   4      177.35      138.61     32.77 o 
 -11   3   4       96.60      107.64     29.73 o 
  -9   3   4      993.72     1042.04     48.40 o 
  -7   3   4      551.56      687.82     41.70 o 
  -5   3   4        8.10       73.89     24.05 o 
  -3   3   4       27.81       61.87     19.90 o 
  -1   3   4     1977.22     2020.09     38.21 o 
   1   3   4     2365.72     2278.85     41.99 o 
   3   3   4     3620.65     3609.08     60.93 o 
   5   3   4     5802.70     6219.78    121.08 o 
   7   3   4       46.36      146.46     48.49 o 
   9   3   4      263.39      310.98     46.32 o 
  11   3   4      981.42     1002.06    167.60 o 
  13   3   4      388.05      629.40     76.26 o 
  15   3   4      572.40      565.60    133.13 o 
  17   3   4     1841.08     2214.33    202.32 o 
  19   3   4      699.55      592.94    135.94 o 
  21   3   4      401.92      288.35     86.59 o 
  23   3   4      148.38      105.85     52.76 o 
  25   3   4       62.44      109.56     37.10 o 
 -24   4   4      394.52      375.11    108.10 o 
 -22   4   4      717.69      424.33     92.90 o 
 -20   4   4     1845.62     1900.25    193.95 o 
 -18   4   4     2168.60     1977.72    108.96 o 
 -16   4   4     3374.76     3427.05    181.27 o 
 -14   4   4    11654.62    12079.86    254.08 o 
 -12   4   4     8288.62     8426.54    218.80 o 
 -10   4   4    12750.26    12524.06    219.42 o 
  -8   4   4     2869.24     3101.01    155.12 o 
  -6   4   4     1803.80     1688.63     96.65 o 
  -4   4   4       21.80       27.99     20.20 o 
  -2   4   4      264.04      188.83     39.47 o 
   0   4   4       28.98       15.30      8.49 o 
   2   4   4     1261.74     1242.03     58.02 o 
   4   4   4      321.77      368.91     31.81 o 
   6   4   4     2821.91     2721.53     71.48 o 
   8   4   4    10630.87    11423.93    273.25 o 
  10   4   4     9663.95    10245.09    268.73 o 
  12   4   4     9038.80     9305.11    272.36 o 
  14   4   4     4577.10     4856.00    162.06 o 
  16   4   4     5752.66     6835.24    238.01 o 
  18   4   4     2603.67     2585.30    175.04 o 
  20   4   4     1495.11     1397.49    199.89 o 
  22   4   4      565.87      398.99     97.88 o 
  24   4   4      488.07      400.76     80.47 o 
 -23   5   4       80.59      230.37     88.28 o 
 -21   5   4      428.21      346.58    184.12 o 
 -19   5   4     2567.96     2365.07    260.00 o 
 -17   5   4     5979.51     7896.86    505.50 o 
 -15   5   4     8886.31     9407.67    364.62 o 
 -13   5   4     9465.21    10559.14    327.85 o 
 -11   5   4     5025.68     5612.00    237.42 o 
  -9   5   4     8799.09     9375.41    252.43 o 
  -7   5   4     4070.15     4188.18    164.41 o 
  -5   5   4     1214.67     1274.69    146.02 o 
  -3   5   4       24.25       80.85     31.40 o 
  -1   5   4      975.16      910.89    107.02 o 
   1   5   4     2420.76     2277.61     59.43 o 
   3   5   4        7.79       64.13     24.69 o 
   5   5   4      550.41      538.24     54.67 o 
   7   5   4     1896.32     1842.58     83.78 o 
   9   5   4     4539.21     4490.64    128.71 o 
  11   5   4    13843.39    15202.31    668.21 o 
  13   5   4     9895.01    11253.87    337.03 o 
  15   5   4     9893.79    10662.81    286.72 o 
  17   5   4     2778.13     3350.68    147.64 o 
  19   5   4     2049.18     2512.21    144.48 o 
  21   5   4      788.13      914.22    131.86 o 
 -20   6   4      358.61      327.12    116.04 o 
 -18   6   4      892.55      954.80    201.38 o 
 -16   6   4     1479.00     1519.05    281.71 o 
 -14   6   4     5323.58     6346.43    225.70 o 
 -12   6   4     6599.11     7307.52    303.22 o 
 -10   6   4     7256.96     7828.51    270.52 o 
  -8   6   4     2113.97     2528.56    148.19 o 
  -6   6   4      135.08      184.17     53.13 o 
  -4   6   4       23.50       83.14     31.11 o 
  -2   6   4      229.81      215.77     56.93 o 
   0   6   4      356.03      341.01     67.73 o 
   2   6   4      862.41      924.73    140.24 o 
   4   6   4      437.92      381.48     53.81 o 
   6   6   4      382.22      241.81     49.33 o 
   8   6   4     2275.88     2362.04    144.34 o 
  10   6   4     3683.63     3804.73    174.98 o 
  12   6   4     4364.23     4488.65    263.52 o 
  14   6   4     2060.96     2311.10    140.53 o 
  16   6   4     4255.27     5437.50    206.38 o 
  18   6   4     1116.09     1001.65    225.56 o 
  20   6   4     1099.61     1014.55    195.84 o 
 -17   7   4      130.11      156.95     80.45 o 
 -15   7   4      890.07      822.19    190.00 o 
 -13   7   4      677.66      561.61    157.46 o 
 -11   7   4     1016.70      968.67    170.04 o 
  -9   7   4     1278.93     1274.87    165.38 o 
  -7   7   4      942.15      782.89    132.66 o 
  -5   7   4      337.03      157.01     65.66 o 
  -3   7   4     1097.03      973.99    149.74 o 
  -1   7   4     1026.96      998.93    120.09 o 
   1   7   4     1900.26     2003.78    149.89 o 
   3   7   4       47.06      112.04     35.45 o 
   5   7   4       29.99      130.23     55.42 o 
   7   7   4      158.29      109.10     57.30 o 
   9   7   4      100.94       86.46     55.52 o 
  11   7   4      687.26      711.70    144.30 o 
  13   7   4     1168.13     1315.03    243.15 o 
  15   7   4      325.40      224.28     86.86 o 
 -10   8   4       50.50      165.24     69.04 o 
  -8   8   4       12.35       62.09     34.62 o 
  -6   8   4       28.05       46.34     53.55 o 
  -4   8   4      116.08       61.96     42.47 o 
  -2   8   4       10.10       88.07     30.88 o 
   0   8   4      262.58      161.43     55.78 o 
   2   8   4      661.18      602.56    136.99 o 
   4   8   4      579.01      549.86    124.71 o 
   6   8   4      497.22      401.39    142.53 o 
   8   8   4        0.61       52.01     31.33 o 
  10   8   4        3.61      127.20     53.81 o 
 -27   1   5      393.75      270.48     87.20 o 
 -25   1   5      912.76      854.89     99.66 o 
 -23   1   5     1139.80     1095.47    176.51 o 
 -21   1   5     3187.57     3606.57    146.75 o 
 -19   1   5     1266.62     1375.00    101.02 o 
 -17   1   5     1856.51     2089.92    113.65 o 
 -15   1   5       12.97       43.59     35.77 o 
 -13   1   5      519.30      686.40     61.87 o 
 -11   1   5      678.12      721.44     85.07 o 
  -9   1   5     3987.69     3819.58     78.70 o 
  -7   1   5      409.18      473.76     41.31 o 
  -5   1   5      618.19      841.64     57.47 o 
  -3   1   5     3935.81     4138.13     49.09 o 
  -1   1   5    17945.63    17097.07    117.03 o 
   1   1   5    57838.04    57598.08    315.61 o 
   3   1   5    36386.07    34813.50    207.06 o 
   5   1   5    43659.14    40768.28    271.91 o 
   7   1   5    49688.34    50257.15    402.48 o 
   9   1   5    10601.99     9627.30    121.33 o 
  11   1   5     6660.73     6306.04    114.70 o 
  13   1   5       91.37      132.66     30.40 o 
  15   1   5      253.48      277.24     52.46 o 
  17   1   5        5.07       96.60     34.30 o 
  19   1   5      982.37      971.34     93.12 o 
  21   1   5      316.48      258.57     47.89 o 
  23   1   5      298.27      104.48     53.01 o 
  25   1   5      927.03      679.42    107.30 o 
  27   1   5      503.51      289.46    103.37 o 
 -26   2   5     2270.21     1953.41    157.82 o 
 -24   2   5     3380.90     3418.87    176.76 o 
 -22   2   5     5377.63     6205.55    247.46 o 
 -20   2   5     4143.52     4054.13    186.67 o 
 -18   2   5     4578.79     4864.85    169.38 o 
 -16   2   5     1199.44     1419.67    122.10 o 
 -14   2   5      139.85      124.78     40.15 o 
 -12   2   5      251.79      196.24     41.16 o 
 -10   2   5    14943.01    14637.03    181.32 o 
  -8   2   5      816.97      895.28     50.00 o 
  -6   2   5     5403.20     5392.30     79.53 o 
  -4   2   5    19432.61    20193.61    162.52 o 
  -2   2   5    38825.13    39047.43    276.62 o 
   0   2   5    74551.80    74781.92    613.38 o 
   2   2   5   108979.52   110517.16    822.72 o 
   4   2   5   109267.33   104921.36    788.98 o 
   6   2   5    75082.89    73988.35    845.27 o 
   8   2   5    28674.47    27880.79    330.79 o 
  10   2   5    10307.12     9354.89    220.98 o 
  12   2   5     5980.78     5930.34    100.26 o 
  14   2   5      104.18      120.05     35.79 o 
  16   2   5      242.29      155.46     62.19 o 
  18   2   5       16.91       91.62     30.08 o 
  20   2   5      246.05      197.32     48.84 o 
  22   2   5       85.07      105.17     69.62 o 
  24   2   5      148.96      168.26     47.87 o 
  26   2   5      843.18      514.35    140.91 o 
 -25   3   5     1711.57     1937.08    227.49 o 
 -23   3   5     2797.86     2634.86    131.42 o 
 -21   3   5     5659.82     6058.47    263.11 o 
 -19   3   5     3538.48     3573.65    142.49 o 
 -17   3   5     3621.19     3797.38    148.12 o 
 -15   3   5       13.84       74.58     32.65 o 
 -13   3   5      129.38      166.83     29.45 o 
 -11   3   5     7292.14     6992.36    183.29 o 
  -9   3   5     1891.72     1667.19     83.29 o 
  -7   3   5     1991.91     1726.00     47.21 o 
  -5   3   5      890.63     1146.25     89.06 o 
  -3   3   5     6120.31     6268.34     92.07 o 
  -1   3   5    22598.79    22182.12    174.34 o 
   1   3   5   110658.28   112963.56    813.58 o 
   3   3   5    67809.01    66562.83    502.64 o 
   5   3   5    84240.88    85991.03    686.21 o 
   7   3   5    53793.04    54699.02    808.48 o 
   9   3   5    23591.14    24113.83    494.71 o 
  11   3   5     1558.02     1716.08     96.56 o 
  13   3   5       97.15      281.46     61.68 o 
  15   3   5        2.19      146.35     51.18 o 
  17   3   5      151.81      223.30     54.07 o 
  19   3   5      162.16      133.19     59.02 o 
  21   3   5       17.96      133.37     45.03 o 
  23   3   5      570.97      357.99     94.18 o 
  25   3   5     1156.96      791.08    122.21 o 
 -24   4   5     1112.33      747.43    169.17 o 
 -22   4   5     1714.01     1701.15    178.54 o 
 -20   4   5     2339.33     2475.92    219.03 o 
 -18   4   5     1883.88     1855.79    110.92 o 
 -16   4   5      986.82      983.07    125.65 o 
 -14   4   5      133.29       53.86     32.85 o 
 -12   4   5      323.32      275.03     49.88 o 
 -10   4   5     5361.46     5018.68    110.64 o 
  -8   4   5     5468.69     5515.52    139.07 o 
  -6   4   5     1964.27     2021.30     87.10 o 
  -4   4   5     1148.89      972.33     68.69 o 
  -2   4   5     2738.17     2747.47     79.50 o 
   0   4   5    13581.20    12972.03    209.22 o 
   2   4   5    17413.74    16585.18    212.76 o 
   4   4   5    30255.55    30086.10    366.71 o 
   6   4   5    25580.40    26956.69    336.91 o 
   8   4   5     8381.66     8336.58    210.82 o 
  10   4   5     4120.06     4381.48    142.67 o 
  12   4   5     1917.58     2007.48    177.03 o 
  14   4   5      773.27      650.29     87.45 o 
  16   4   5     1137.33     1146.52    179.16 o 
  18   4   5      338.46      236.90     60.72 o 
  20   4   5        3.87      128.76     53.70 o 
  22   4   5       61.14       76.76     59.66 o 
  24   4   5       65.98       75.59     36.88 o 
 -23   5   5       43.96      135.70     70.61 o 
 -21   5   5      507.07      459.45    159.15 o 
 -19   5   5      515.84      556.17     96.75 o 
 -17   5   5      405.44      449.55     76.42 o 
 -15   5   5       59.12      129.23     58.47 o 
 -13   5   5      210.23      168.73     47.96 o 
 -11   5   5     1410.84     1389.71    135.00 o 
  -9   5   5     2481.53     2717.72    144.44 o 
  -7   5   5     1165.68     1358.24    106.15 o 
  -5   5   5     2241.94     2845.25    169.51 o 
  -3   5   5     1430.97     1661.17    110.68 o 
  -1   5   5      484.11      413.16     72.99 o 
   1   5   5     1622.49     1499.27    104.32 o 
   3   5   5      910.82      881.46     69.76 o 
   5   5   5      891.13     1033.08    111.90 o 
   7   5   5     1123.47     1087.58     78.73 o 
   9   5   5      142.03      221.37     54.80 o 
  11   5   5      343.25      216.77     98.38 o 
  13   5   5       14.31      116.82     48.37 o 
  15   5   5      229.42      140.86     56.95 o 
  17   5   5       91.17       82.21     52.08 o 
  19   5   5      327.91      218.33     85.24 o 
  21   5   5      107.85      150.60     57.60 o 
 -20   6   5       30.31      114.75     63.07 o 
 -18   6   5        4.37       67.14     41.55 o 
 -16   6   5       70.17       72.52     42.95 o 
 -14   6   5       83.61      101.27     40.28 o 
 -12   6   5        8.26      123.21     35.56 o 
 -10   6   5      100.54       53.04     39.88 o 
  -8   6   5     1476.68     1735.67    154.88 o 
  -6   6   5     2239.95     2438.00    145.33 o 
  -4   6   5     2170.14     2265.51    133.29 o 
  -2   6   5     3380.46     3354.94    175.99 o 
   0   6   5     2005.09     2222.95    143.21 o 
   2   6   5     1785.00     1792.34    109.69 o 
   4   6   5      284.54      201.98     55.12 o 
   6   6   5      550.73      468.72     68.89 o 
   8   6   5      862.44     1096.58    126.45 o 
  10   6   5      593.47      513.68     74.08 o 
  12   6   5     1132.74     1098.57    138.84 o 
  14   6   5      231.85      170.38     40.72 o 
  16   6   5     1152.48     1434.12    222.68 o 
  18   6   5        8.40      103.62     59.41 o 
 -15   7   5        5.84       79.70     53.83 o 
 -13   7   5      125.21      136.60     45.96 o 
 -11   7   5       64.90       75.23     35.06 o 
  -9   7   5       83.52      121.64     33.40 o 
  -7   7   5      176.65      247.69     48.77 o 
  -5   7   5      398.04      320.95     68.75 o 
  -3   7   5     3087.10     3426.49    166.56 o 
  -1   7   5     1803.52     1938.85    148.14 o 
   1   7   5     3215.47     3418.31    153.57 o 
   3   7   5     4793.97     4459.73    520.57 o 
   5   7   5     2705.68     2437.95    227.41 o 
   7   7   5     2150.61     1991.74    360.63 o 
   9   7   5     1101.83     1082.65    151.75 o 
  11   7   5      600.84      683.85    186.42 o 
  13   7   5      257.27      309.85     65.43 o 
  15   7   5      100.38      106.92    102.14 o 
 -10   8   5       43.71       61.28     85.31 o 
  -8   8   5      207.65      115.71     47.50 o 
  -6   8   5        3.00      129.06     44.68 o 
  -4   8   5      679.34      351.84    143.81 o 
  -2   8   5      445.92      204.69     95.53 o 
   0   8   5     1701.33     1358.22    186.43 o 
   2   8   5     2003.14     2367.26    218.44 o 
   4   8   5     2231.92     2550.12    598.81 o 
   6   8   5     1439.09     1671.77    209.92 o 
   8   8   5      968.77      752.39    204.26 o 
  10   8   5      608.06      692.03    158.51 o 
 -28   0   6      804.33      501.25    229.05 o 
 -26   0   6      190.52      417.28    121.80 o 
 -24   0   6       87.27      116.31     54.68 o 
 -22   0   6      187.68      158.66     82.74 o 
 -20   0   6       16.01       64.17     48.54 o 
 -18   0   6      801.57      891.24    137.13 o 
 -16   0   6      691.83      736.32    107.72 o 
 -14   0   6     3769.00     3635.69    205.37 o 
 -12   0   6    19385.13    21903.64    450.07 o 
 -10   0   6    46264.93    46216.92    524.30 o 
  -8   0   6    89912.00    86317.80    946.66 o 
  -6   0   6   139923.70   140568.33   1318.04 o 
  -4   0   6   176981.56   176729.52   1301.70 o 
  -2   0   6    78757.75    73194.05    559.88 o 
   0   0   6    26712.33    23780.60    281.80 o 
   2   0   6      963.63      666.75     67.67 o 
   4   0   6      499.33      453.26     52.83 o 
   6   0   6    21805.30    22837.32    316.85 o 
   8   0   6     1222.84      959.11     90.50 o 
  10   0   6     2018.29     1534.93    193.27 o 
  12   0   6        4.63       86.22     53.83 o 
  14   0   6     3126.16     3053.16    141.67 o 
  16   0   6     4794.14     5062.98    242.11 o 
  18   0   6    26719.96    29282.87   1130.26 o 
  20   0   6     6185.09     6164.39    331.73 o 
  22   0   6     9078.50    10792.57    527.96 o 
  24   0   6     4663.88     4944.69    355.69 o 
  26   0   6     2434.30     2831.75    328.45 o 
 -27   1   6      345.11      236.24     67.61 o 
 -25   1   6      375.85      231.62     56.01 o 
 -23   1   6       17.56      102.15     30.10 o 
 -21   1   6      328.80      292.26     66.96 o 
 -19   1   6     1752.95     1965.32    118.82 o 
 -17   1   6      124.19      153.33     50.22 o 
 -15   1   6      337.75      376.50     80.43 o 
 -13   1   6     1399.44     1268.60     81.07 o 
 -11   1   6    13794.76    12726.68    198.14 o 
  -9   1   6    55511.89    53849.62    585.40 o 
  -7   1   6   108869.91   114825.72   1064.83 o 
  -5   1   6    69306.79    68722.41    712.56 o 
  -3   1   6    73505.51    70065.16    573.18 o 
  -1   1   6    78792.67    75913.98    412.25 o 
   1   1   6     4054.27     3643.90     72.02 o 
   3   1   6     2985.08     3441.74     62.82 o 
   5   1   6     1144.82     1121.10     41.85 o 
   7   1   6    12988.80    12608.37    178.35 o 
   9   1   6     6131.59     5556.45    114.62 o 
  11   1   6      968.85      936.97     59.76 o 
  13   1   6     5935.45     6263.49    119.61 o 
  15   1   6     4140.76     3684.13     89.15 o 
  17   1   6     8961.43     9260.87    192.11 o 
  19   1   6     6823.15     7133.89    258.56 o 
  21   1   6     6596.15     6621.61    216.19 o 
  23   1   6     3611.00     3555.20    158.52 o 
  25   1   6      838.19     1068.52    154.07 o 
 -26   2   6      125.74       94.41     26.66 o 
 -24   2   6       29.84       95.99     36.46 o 
 -22   2   6       17.67      104.51     48.16 o 
 -20   2   6       51.68      122.61     47.06 o 
 -18   2   6     1068.57     1218.05    114.75 o 
 -16   2   6     1089.86     1107.11    141.42 o 
 -14   2   6      268.80      306.28     61.47 o 
 -12   2   6     4140.05     3936.57     99.57 o 
 -10   2   6     2227.44     2067.98     77.52 o 
  -8   2   6     8529.84     8021.13    147.80 o 
  -6   2   6    18639.24    18161.55    194.10 o 
  -4   2   6    12565.83    11969.97    163.55 o 
  -2   2   6    16221.02    15537.02    156.79 o 
   0   2   6     6030.51     5083.24     86.80 o 
   2   2   6      529.66      654.56     43.43 o 
   4   2   6      621.56      680.44     37.63 o 
   6   2   6     3119.63     3079.80    202.59 o 
   8   2   6     7445.81     6646.47    163.74 o 
  10   2   6      486.88      326.50     59.27 o 
  12   2   6        7.75       42.28     47.92 o 
  14   2   6       40.14       62.29     24.23 o 
  16   2   6     2584.93     2385.09     77.76 o 
  18   2   6     3013.07     3135.21    201.30 o 
  20   2   6     1161.88     1148.45    188.08 o 
  22   2   6      472.05      446.80     76.96 o 
  24   2   6      304.53      135.39     43.05 o 
  26   2   6      210.41      233.58     56.46 o 
 -25   3   6        0.75       74.42     31.90 o 
 -23   3   6        0.05       86.13     36.73 o 
 -21   3   6      178.30       98.18     43.32 o 
 -19   3   6       82.04      146.20     48.58 o 
 -17   3   6      659.53      689.95     80.14 o 
 -15   3   6      638.93      529.46    106.61 o 
 -13   3   6     1967.06     1866.06     82.77 o 
 -11   3   6     6926.56     7286.88    118.39 o 
  -9   3   6     1087.94      928.69     82.68 o 
  -7   3   6     1232.34     1017.95     46.23 o 
  -5   3   6      844.31      780.57     33.87 o 
  -3   3   6      204.69      214.93     32.32 o 
  -1   3   6       94.10      109.11     31.59 o 
   1   3   6      504.46      645.45     65.92 o 
   3   3   6      735.69      785.35     48.21 o 
   5   3   6        1.30       45.02     31.15 o 
   7   3   6       14.74       98.68     40.30 o 
   9   3   6     1218.74     1357.58    164.43 o 
  11   3   6     1150.92     1637.53    147.39 o 
  13   3   6      296.98      270.74     91.11 o 
  15   3   6      544.80      858.28    112.57 o 
  17   3   6      487.14      560.55    110.61 o 
  19   3   6      178.23      160.96     71.84 o 
  21   3   6      191.37      201.34     54.68 o 
  23   3   6       23.59       98.10     52.62 o 
  25   3   6       38.28      132.97     65.52 o 
 -24   4   6        2.13      200.02     54.99 o 
 -22   4   6       20.82      106.93     39.75 o 
 -20   4   6       13.88      134.39     48.22 o 
 -18   4   6       65.75      108.73     33.36 o 
 -16   4   6     2229.29     1795.84    206.82 o 
 -14   4   6     2097.71     2013.27    112.42 o 
 -12   4   6     9908.36    10634.63    318.51 o 
 -10   4   6     8412.33     8038.83    197.34 o 
  -8   4   6    13881.31    14594.59    236.83 o 
  -6   4   6    16539.58    17503.35    273.64 o 
  -4   4   6    11813.71    11011.88    289.09 o 
  -2   4   6     8330.16     8021.41    231.86 o 
   0   4   6     1981.60     1802.91     96.88 o 
   2   4   6     1711.56     1589.04     60.57 o 
   4   4   6      359.42      405.87     40.06 o 
   6   4   6       22.28       29.29     23.13 o 
   8   4   6      224.92      224.65     56.85 o 
  10   4   6      131.33      103.36     47.22 o 
  12   4   6      113.18      111.93     57.80 o 
  14   4   6     1597.32     2054.86    339.24 o 
  16   4   6     2919.82     2867.70    170.86 o 
  18   4   6     2688.32     2969.91    228.85 o 
  20   4   6     1405.14     1764.84    160.90 o 
  22   4   6     2111.71     2607.89    401.14 o 
 -21   5   6        0.91      148.44    100.68 o 
 -19   5   6        0.85       94.98     34.27 o 
 -17   5   6       19.52       76.15     40.15 o 
 -15   5   6      287.87      232.50     70.39 o 
 -13   5   6     1607.67     1769.92    174.54 o 
 -11   5   6     7126.19     7816.28    267.03 o 
  -9   5   6    16697.23    17409.11    362.17 o 
  -7   5   6    19160.75    19461.31    480.37 o 
  -5   5   6    18963.10    21163.57    505.07 o 
  -3   5   6    15486.00    16554.95    394.13 o 
  -1   5   6     7394.64     7537.76    203.49 o 
   1   5   6     2086.25     2152.85     61.87 o 
   3   5   6       62.50       65.87     21.57 o 
   5   5   6      680.52      625.22    103.32 o 
   7   5   6      996.11      879.55    108.28 o 
   9   5   6      414.76      301.34     81.77 o 
  11   5   6       22.46       67.30     37.48 o 
  13   5   6     3217.07     3106.16    268.74 o 
  15   5   6      390.87      465.27     74.79 o 
  17   5   6     2039.22     2352.91    225.29 o 
  19   5   6     2279.11     2499.09    375.87 o 
  21   5   6     2273.54     2333.69    347.55 o 
 -20   6   6       61.87      132.00     49.63 o 
 -18   6   6      124.52      103.75     68.71 o 
 -16   6   6        0.83       52.19     50.63 o 
 -14   6   6      201.21      163.95     51.11 o 
 -12   6   6     1513.37     1369.46    189.31 o 
 -10   6   6     3055.36     3094.25    155.71 o 
  -8   6   6     5358.89     6007.52    292.76 o 
  -6   6   6    10450.59    11011.00    447.67 o 
  -4   6   6    11527.88    12136.23    309.24 o 
  -2   6   6     4515.98     4961.88    165.71 o 
   0   6   6     2051.42     2173.61    137.85 o 
   2   6   6       24.23       83.77     31.85 o 
   4   6   6       22.71       69.69     24.83 o 
   6   6   6      433.89      551.49     82.85 o 
   8   6   6      184.91      178.14     42.79 o 
  10   6   6      179.17      117.99     41.76 o 
  12   6   6       62.78       88.02     35.64 o 
  14   6   6     1028.42      887.13    144.86 o 
  16   6   6     1339.92      703.71    138.89 o 
  18   6   6     2065.64     1797.52    251.26 o 
 -15   7   6      125.14      123.91     81.01 o 
 -13   7   6        6.17      104.48     44.40 o 
 -11   7   6      329.60      103.61     52.52 o 
  -9   7   6      860.77      902.16    134.13 o 
  -7   7   6     1468.00     1629.86    229.36 o 
  -5   7   6      535.09      346.76     74.78 o 
  -3   7   6     1185.69     1308.17    133.14 o 
  -1   7   6     1030.88     1083.55    103.86 o 
   1   7   6      770.32      702.91    130.55 o 
   3   7   6        5.40       66.40     34.50 o 
   5   7   6      237.33      200.92     76.01 o 
   7   7   6      723.56      739.99    276.64 o 
   9   7   6      350.76      317.50    105.26 o 
  11   7   6       15.15      143.62     70.03 o 
  13   7   6        0.13       92.27     43.26 o 
  15   7   6       24.07      139.96     38.75 o 
 -10   8   6      247.30      152.36     55.35 o 
  -8   8   6        0.71       70.49     35.37 o 
  -6   8   6       54.11      101.34     49.47 o 
  -4   8   6      474.11      326.06    134.98 o 
  -2   8   6       15.58       51.16     63.94 o 
   0   8   6      132.76       65.65     84.51 o 
   2   8   6      116.76       61.61     48.82 o 
   4   8   6      208.28      147.37     73.58 o 
   6   8   6       95.68       65.48     42.74 o 
   8   8   6      217.88      133.68     49.76 o 
 -27   1   7        0.03       93.76     36.00 o 
 -25   1   7       53.35      128.53     47.34 o 
 -23   1   7      657.14      504.88     75.56 o 
 -21   1   7     1715.72     2052.65    162.26 o 
 -19   1   7     4560.41     4996.08    158.81 o 
 -17   1   7     5997.24     6043.92    172.54 o 
 -15   1   7     6947.65     7016.26    165.86 o 
 -13   1   7     6219.77     6544.98    173.38 o 
 -11   1   7     5284.86     5033.60    124.97 o 
  -9   1   7        0.68       38.58     19.56 o 
  -7   1   7        3.66       18.62     17.09 o 
  -5   1   7     1534.03     1509.03     49.77 o 
  -3   1   7      413.81      233.51     20.94 o 
  -1   1   7      632.94      481.25     33.55 o 
   1   1   7      183.90      135.67     23.18 o 
   3   1   7      120.36      139.97     22.79 o 
   5   1   7    15918.17    17124.44    204.59 o 
   7   1   7    14389.46    13095.42    187.98 o 
   9   1   7    23319.96    23273.37    301.63 o 
  11   1   7    18099.20    17573.71    245.14 o 
  13   1   7     4846.51     4797.64    156.36 o 
  15   1   7     8495.64     8763.47    246.69 o 
  17   1   7      860.60     1008.92    139.26 o 
  19   1   7     1064.28     1005.81    133.38 o 
  21   1   7      146.62      251.22     71.89 o 
  23   1   7      146.67      156.40     64.66 o 
  25   1   7       62.12      139.80     57.16 o 
 -26   2   7       83.81      105.25     55.96 o 
 -24   2   7     1080.81     1154.71    119.60 o 
 -22   2   7      930.76      942.99     96.35 o 
 -20   2   7     6218.03     6144.86    200.48 o 
 -18   2   7     7476.56     8488.94    315.71 o 
 -16   2   7    17792.20    18367.74    669.47 o 
 -14   2   7    20020.45    20617.11    353.37 o 
 -12   2   7     8025.38     7558.63    177.44 o 
 -10   2   7    12036.14    11562.41    264.04 o 
  -8   2   7      573.19      515.79     65.04 o 
  -6   2   7       17.94       24.63     18.11 o 
  -4   2   7    15083.84    15298.56    282.40 o 
  -2   2   7     9712.71     8955.13    109.40 o 
   0   2   7     4906.70     4451.14     52.72 o 
   2   2   7     3508.47     4026.81     54.46 o 
   4   2   7    11251.77    11932.63    122.95 o 
   6   2   7    26030.03    25649.88    285.50 o 
   8   2   7    34937.23    35460.50    561.95 o 
  10   2   7    48362.59    50072.64    742.26 o 
  12   2   7    34800.54    36148.90    613.46 o 
  14   2   7    20071.11    21589.85    442.96 o 
  16   2   7     5790.14     6403.26    152.38 o 
  18   2   7     2641.66     3292.27    196.29 o 
  20   2   7      401.78      442.65    104.74 o 
  22   2   7       43.04      151.29     75.46 o 
  24   2   7      113.21      135.14     49.60 o 
 -25   3   7       94.66      178.31     48.18 o 
 -23   3   7      581.87      400.11    133.67 o 
 -21   3   7     2080.65     1965.36    216.15 o 
 -19   3   7     7673.01     7859.13    357.38 o 
 -17   3   7     7087.11     7016.15    219.48 o 
 -15   3   7    24784.48    28543.37    763.86 o 
 -13   3   7    11464.07    12162.33    266.58 o 
 -11   3   7    19163.00    19269.09    337.98 o 
  -9   3   7      743.76      683.13     47.01 o 
  -7   3   7     1958.57     1826.14     50.96 o 
  -5   3   7     5649.18     5499.28     92.82 o 
  -3   3   7     4157.58     4258.56     90.40 o 
  -1   3   7     2158.85     1722.37     41.34 o 
   1   3   7     1570.25     1626.23     82.17 o 
   3   3   7     1994.73     2082.14     44.50 o 
   5   3   7    11956.81    11840.58    186.81 o 
   7   3   7    31646.52    31495.79    575.62 o 
   9   3   7    33478.89    35936.28    541.14 o 
  11   3   7    23692.57    25715.24    463.65 o 
  13   3   7    18022.51    19667.75    465.32 o 
  15   3   7    11701.47    12730.85    335.18 o 
  17   3   7     4325.95     5099.32    221.27 o 
  19   3   7     1262.27     1442.08    189.90 o 
  21   3   7       21.44       54.58     42.20 o 
  23   3   7       87.74      197.29     49.05 o 
 -24   4   7        3.97       59.26     28.71 o 
 -22   4   7      130.50       83.97     41.91 o 
 -20   4   7     1270.15     1148.77    147.90 o 
 -18   4   7     2868.09     3070.86    206.26 o 
 -16   4   7     7242.51     7518.19    294.43 o 
 -14   4   7     5255.09     5297.47    269.14 o 
 -12   4   7     4669.80     4989.60    189.48 o 
 -10   4   7     2235.97     2309.67     89.21 o 
  -8   4   7     1158.98     1032.42     91.13 o 
  -6   4   7       55.99       69.77     24.82 o 
  -4   4   7     5939.43     5803.07    165.46 o 
  -2   4   7     5713.55     5853.94     96.59 o 
   0   4   7     6376.62     6868.37    138.31 o 
   2   4   7        2.97       79.42     19.15 o 
   4   4   7     1068.51     1015.23     48.00 o 
   6   4   7     4663.98     4740.01    141.68 o 
   8   4   7     5710.14     5584.26    190.67 o 
  10   4   7    19750.32    20413.13    540.60 o 
  12   4   7     7716.47     8359.27    258.90 o 
  14   4   7     4510.95     5226.52    237.33 o 
  16   4   7     1345.00     1529.51    157.07 o 
  18   4   7      161.68      158.66     60.85 o 
  20   4   7       97.95      120.01     45.39 o 
  22   4   7        1.06       72.80     32.57 o 
 -21   5   7       12.18       83.21     42.49 o 
 -19   5   7       11.46      143.34     64.66 o 
 -17   5   7      111.94      116.55     36.46 o 
 -15   5   7      493.06      467.93     97.26 o 
 -13   5   7     1472.94     1887.12    140.22 o 
 -11   5   7     1553.93     1949.30    136.25 o 
  -9   5   7      628.62      684.35    101.57 o 
  -7   5   7       10.48       35.68     41.73 o 
  -5   5   7     2005.54     1982.83    182.71 o 
  -3   5   7      207.77      163.76     49.50 o 
  -1   5   7     2807.76     2929.59    109.30 o 
   1   5   7     3444.52     3398.03     58.03 o 
   3   5   7     1959.98     2123.98     67.23 o 
   5   5   7        8.50       51.55     21.11 o 
   7   5   7      884.39      983.30    106.61 o 
   9   5   7      396.27      335.01     60.90 o 
  11   5   7      992.50     1152.92    162.84 o 
  13   5   7       61.05       89.37     47.04 o 
  15   5   7      299.61      308.50     76.22 o 
  17   5   7        1.41       62.53     37.59 o 
  19   5   7       62.66       83.32     28.55 o 
  21   5   7      106.67      112.96     57.09 o 
 -18   6   7      292.35      250.96     82.79 o 
 -16   6   7       65.02       94.95     39.46 o 
 -14   6   7        5.81      117.02     51.23 o 
 -12   6   7       27.50       82.36     42.55 o 
 -10   6   7        8.12       69.12     42.54 o 
  -8   6   7        1.07       38.80     36.26 o 
  -6   6   7      117.53      114.79     38.94 o 
  -4   6   7      294.39      188.35     58.48 o 
  -2   6   7      942.87     1074.86    112.65 o 
   0   6   7     1208.53     1308.23    158.65 o 
   2   6   7      166.58      175.06     47.66 o 
   4   6   7      968.36      964.55    107.53 o 
   6   6   7     2636.00     2609.44    182.31 o 
   8   6   7     1306.88     1332.65    148.89 o 
  10   6   7     1195.74     1191.04    106.68 o 
  12   6   7      239.90      160.59     46.69 o 
  14   6   7      772.90      509.16    106.49 o 
  16   6   7       96.41      112.58     53.24 o 
  18   6   7      123.48      121.69     42.71 o 
 -15   7   7     1029.29      524.14    162.23 o 
 -13   7   7      478.24      254.34     71.85 o 
 -11   7   7      289.86      173.93     84.42 o 
  -9   7   7        0.75      105.89     48.51 o 
  -7   7   7        1.85       73.88     32.49 o 
  -5   7   7       30.43       31.10     24.54 o 
  -3   7   7        0.04       51.97     31.74 o 
  -1   7   7       70.16       98.67     36.19 o 
   1   7   7     1335.95      976.04    141.74 o 
   3   7   7     1327.64     1294.24    269.37 o 
   5   7   7     1417.76     1066.02    174.18 o 
   7   7   7     1436.77     1588.20    211.58 o 
   9   7   7     1583.62     1702.48    150.98 o 
  11   7   7     1418.52     1425.97    345.73 o 
  13   7   7     1004.48      447.97    134.99 o 
  -8   8   7        6.26       34.96     26.40 o 
  -6   8   7       22.55       76.73     41.96 o 
  -4   8   7      115.03       99.69     76.56 o 
  -2   8   7       16.99       36.17     21.58 o 
   0   8   7       51.18       68.35     67.65 o 
   2   8   7      231.52      247.53    151.80 o 
   4   8   7      390.03      219.77    105.68 o 
   6   8   7      966.64     1088.16    149.02 o 
   8   8   7      966.30      630.86    205.08 o 
 -26   0   8     1140.86      883.59    232.53 o 
 -24   0   8     2222.33     2617.66    149.02 o 
 -22   0   8     5362.29     5606.83    280.30 o 
 -20   0   8     3259.16     3788.76    308.46 o 
 -18   0   8       41.76      151.51     44.42 o 
 -16   0   8     1393.09     1605.61    172.54 o 
 -14   0   8     2391.09     2384.99    205.11 o 
 -12   0   8     3356.90     3618.32    217.00 o 
 -10   0   8     1909.66     1565.97    200.44 o 
  -8   0   8     1233.63     1192.10     67.09 o 
  -6   0   8    12281.94    12485.66    259.66 o 
  -4   0   8    84179.05    91989.00   1121.63 o 
  -2   0   8    97681.83   106769.67   1961.89 o 
   0   0   8   102922.11    99889.20    953.15 o 
   2   0   8   149842.34   147838.64   1747.67 o 
   4   0   8    36439.41    33178.80    380.13 o 
   6   0   8    37924.90    36376.63    421.38 o 
   8   0   8    11166.90    10779.60    274.13 o 
  10   0   8     1104.50     1044.83     75.23 o 
  12   0   8     1286.00     1379.28    102.77 o 
  14   0   8     2987.53     2704.53    145.30 o 
  16   0   8      351.97      318.26    101.16 o 
  18   0   8       36.94       88.65     77.61 o 
  20   0   8      642.77      502.98    106.36 o 
  22   0   8     1588.73     1202.12    284.08 o 
  24   0   8     3113.25     3218.24    250.51 o 
  26   0   8     1842.11     3013.37    844.34 o 
 -27   1   8     1351.14     1274.66    198.61 o 
 -25   1   8     1791.14     1556.42    224.82 o 
 -23   1   8     2149.83     2168.11    155.78 o 
 -21   1   8      326.43      324.15     70.69 o 
 -19   1   8      471.54      456.12     75.97 o 
 -17   1   8      639.29      766.75    111.04 o 
 -15   1   8      890.73      893.91    116.63 o 
 -13   1   8     4544.14     4654.68    117.28 o 
 -11   1   8     4883.24     4715.85     96.63 o 
  -9   1   8      227.79      401.46     45.18 o 
  -7   1   8     1360.54     1469.93     52.17 o 
  -5   1   8    10146.91     9236.17    172.47 o 
  -3   1   8    35685.39    35762.71    299.85 o 
  -1   1   8    56024.00    56430.81    393.92 o 
   1   1   8    86450.67    83829.19   1028.90 o 
   3   1   8    76498.35    75539.18    788.13 o 
   5   1   8    48390.61    47083.76    485.02 o 
   7   1   8     9987.16     9468.44    182.35 o 
   9   1   8      334.39      186.48     37.43 o 
  11   1   8       83.19      105.97     25.92 o 
  13   1   8      878.45      647.61     82.07 o 
  15   1   8       62.45       98.16     44.61 o 
  17   1   8     1323.94     1343.28    131.35 o 
  19   1   8      382.62      183.03     48.94 o 
  21   1   8     1738.22     1504.54    185.18 o 
  23   1   8     1341.51      673.47    150.68 o 
  25   1   8      885.47      620.43    110.28 o 
 -26   2   8      131.50      200.04     38.08 o 
 -24   2   8      358.95      301.89     56.85 o 
 -22   2   8     1175.09     1177.37    139.06 o 
 -20   2   8      229.61      188.33     43.98 o 
 -18   2   8      123.33      184.07     43.68 o 
 -16   2   8      622.64      510.66     81.11 o 
 -14   2   8        9.08       89.74     23.68 o 
 -12   2   8      540.32      654.21     86.78 o 
 -10   2   8     3144.18     3026.18     80.04 o 
  -8   2   8     2812.89     2969.76     91.36 o 
  -6   2   8      440.32      417.88     52.11 o 
  -4   2   8     5538.07     5410.18    105.54 o 
  -2   2   8     8592.32     8741.24     90.09 o 
   0   2   8    18816.49    18981.87    264.61 o 
   2   2   8    15503.04    15272.80    198.84 o 
   4   2   8    11710.46    10853.08    155.13 o 
   6   2   8     2585.08     2497.08     64.50 o 
   8   2   8     1135.73     1058.30     50.40 o 
  10   2   8      636.95      683.92    111.64 o 
  12   2   8     3722.94     3581.44    148.68 o 
  14   2   8      217.74      269.95     70.73 o 
  16   2   8        2.52      103.11     50.80 o 
  18   2   8        0.30      109.12     62.06 o 
  20   2   8        0.77       84.57     41.57 o 
  22   2   8       28.89       83.65     52.01 o 
  24   2   8      338.46      192.87     70.21 o 
 -25   3   8        0.04       31.86     35.91 o 
 -23   3   8        4.24       59.53     47.52 o 
 -21   3   8       76.15      129.72     62.23 o 
 -19   3   8      173.30      166.76     50.68 o 
 -17   3   8      206.43      174.55     40.17 o 
 -15   3   8        0.02       59.19     29.44 o 
 -13   3   8     2427.21     2223.43    129.97 o 
 -11   3   8      750.84      652.18     58.65 o 
  -9   3   8     1121.70     1117.18     62.78 o 
  -7   3   8     2804.39     2788.67    206.04 o 
  -5   3   8     2044.55     2128.65    102.91 o 
  -3   3   8     2582.51     2579.02    108.91 o 
  -1   3   8     2798.80     2353.60     47.28 o 
   1   3   8     1594.42     1274.37     47.05 o 
   3   3   8       70.32       89.26     24.39 o 
   5   3   8      879.19      812.06     44.01 o 
   7   3   8      423.64      405.82     75.36 o 
   9   3   8      613.17      822.01    109.01 o 
  11   3   8      140.40      231.56     53.88 o 
  13   3   8        0.58       62.10     48.67 o 
  15   3   8      546.02      811.50    118.92 o 
  17   3   8      252.65      208.72     66.23 o 
  19   3   8      354.41      314.70     86.67 o 
  21   3   8        2.50       76.08     51.02 o 
  23   3   8       10.41       88.67     54.57 o 
 -24   4   8      262.46      130.06     63.92 o 
 -22   4   8      234.32      110.98     57.65 o 
 -20   4   8       70.22       93.48     72.58 o 
 -18   4   8      340.56      290.38     98.17 o 
 -16   4   8      404.16      345.23     97.86 o 
 -14   4   8       12.05       30.24     23.15 o 
 -12   4   8      124.26       89.68     31.54 o 
 -10   4   8      211.85      153.23     30.95 o 
  -8   4   8     3294.68     3394.74    166.64 o 
  -6   4   8     4597.78     4313.88    137.53 o 
  -4   4   8    13860.46    13638.89    224.84 o 
  -2   4   8    14992.30    14642.46    206.50 o 
   0   4   8    21416.71    21169.09    257.18 o 
   2   4   8    15972.27    15650.07    215.59 o 
   4   4   8     6809.37     6620.24    204.56 o 
   6   4   8     4904.57     5164.22    197.55 o 
   8   4   8       21.10      104.15     45.28 o 
  10   4   8      898.72     1152.36    111.93 o 
  12   4   8      193.55      225.58     42.82 o 
  14   4   8      512.71      574.96    120.39 o 
  16   4   8      156.86      144.05     51.74 o 
  18   4   8      113.36      133.33     44.98 o 
  20   4   8      615.66      469.72    122.47 o 
  22   4   8      317.35      271.62     71.65 o 
 -21   5   8      269.57      303.32     83.62 o 
 -19   5   8       63.73       86.14     33.60 o 
 -17   5   8       57.45      208.02     53.05 o 
 -15   5   8       43.10       64.05     50.89 o 
 -13   5   8      289.28      264.89     77.60 o 
 -11   5   8      164.13       93.42     45.32 o 
  -9   5   8      327.67      306.86     78.71 o 
  -7   5   8     2407.30     2188.69    133.80 o 
  -5   5   8     8205.42     8143.93    366.03 o 
  -3   5   8    12849.91    13382.52    371.03 o 
  -1   5   8    14452.75    14455.34    423.67 o 
   1   5   8    16001.66    16299.47    351.25 o 
   3   5   8     9743.95    10209.41    192.27 o 
   5   5   8     8253.66     8670.14    382.49 o 
   7   5   8     7379.86     8427.14    229.00 o 
   9   5   8      341.32      518.42     84.62 o 
  11   5   8      535.34      516.36    148.11 o 
  13   5   8      168.42       97.70     47.22 o 
  15   5   8        0.19      123.76     52.73 o 
  17   5   8       19.35      137.16     36.70 o 
  19   5   8      512.07      333.32     94.25 o 
 -18   6   8       46.45      101.34     58.82 o 
 -16   6   8      148.99      188.72    104.30 o 
 -14   6   8      245.77      211.78     89.63 o 
 -12   6   8      167.07      142.83     64.00 o 
 -10   6   8       97.08       90.56     42.02 o 
  -8   6   8        0.07       77.05     27.59 o 
  -6   6   8      781.68      664.64    136.37 o 
  -4   6   8     1859.19     2096.51    193.70 o 
  -2   6   8     6072.37     5706.23    264.97 o 
   0   6   8     8446.12     9449.23    282.08 o 
   2   6   8    10067.46    11238.00    357.76 o 
   4   6   8     4895.56     5426.64    263.34 o 
   6   6   8     2473.00     3496.36    230.06 o 
   8   6   8      390.84      271.71     90.84 o 
  10   6   8       90.13      100.67     36.11 o 
  12   6   8        0.49       82.57     38.33 o 
  14   6   8       10.12       49.01     26.95 o 
  16   6   8        4.14       51.96     54.39 o 
 -13   7   8      200.00      156.64     63.75 o 
 -11   7   8      912.95      755.96    185.26 o 
  -9   7   8      473.77      379.19     96.34 o 
  -7   7   8      192.90      117.12     52.54 o 
  -5   7   8       69.48       63.88     36.20 o 
  -3   7   8      681.78      683.35    101.97 o 
  -1   7   8     1610.94     1496.28    246.10 o 
   1   7   8     1327.46     1407.19    271.48 o 
   3   7   8     1039.32      952.82    133.68 o 
   5   7   8      909.59      845.59    165.79 o 
   7   7   8      122.65      133.10     44.26 o 
   9   7   8        0.80       49.07     28.72 o 
  11   7   8       77.14      164.55     56.86 o 
  13   7   8       59.01      155.53     51.06 o 
  -6   8   8      184.89      204.48     61.91 o 
  -4   8   8      246.48      236.36     82.12 o 
  -2   8   8      180.76      110.13     55.42 o 
   0   8   8        0.48       81.32     70.75 o 
   2   8   8       12.48       57.90     65.17 o 
   4   8   8       10.77       16.15     51.41 o 
   6   8   8        4.92       82.05     72.64 o 
 -25   1   9        4.26       76.40     36.29 o 
 -23   1   9       43.03      110.62     35.23 o 
 -21   1   9        6.44       79.07     34.98 o 
 -19   1   9      538.89      371.87     89.14 o 
 -17   1   9      400.62      427.72     60.15 o 
 -15   1   9      699.66      688.94    104.80 o 
 -13   1   9     7448.44     7460.70    220.46 o 
 -11   1   9     8780.94     7987.63    129.51 o 
  -9   1   9    20939.44    21235.84    288.12 o 
  -7   1   9    15713.26    15346.21    238.91 o 
  -5   1   9    16980.87    18082.94    180.00 o 
  -3   1   9     3280.41     2788.67     65.26 o 
  -1   1   9      243.76      152.26     25.09 o 
   1   1   9     6473.33     6502.78     97.18 o 
   3   1   9      172.05       95.63     28.50 o 
   5   1   9     1044.07      957.04     72.99 o 
   7   1   9      182.15      129.07     34.88 o 
   9   1   9     1589.70     1701.63     95.50 o 
  11   1   9     1000.02     1090.87     64.36 o 
  13   1   9     6473.52     6229.47    214.24 o 
  15   1   9     3662.34     3689.36    209.23 o 
  17   1   9     4032.86     4149.94    195.30 o 
  19   1   9     2279.44     2378.94    145.46 o 
  21   1   9     1611.46     1744.45    128.69 o 
  23   1   9      738.95      509.54    106.24 o 
  25   1   9      304.42      244.37    101.23 o 
 -26   2   9       22.43       82.77     44.53 o 
 -24   2   9      134.14      134.87     32.21 o 
 -22   2   9        4.89      136.69     45.21 o 
 -20   2   9      335.13      318.61     64.93 o 
 -18   2   9      493.73      353.50     70.49 o 
 -16   2   9     4419.22     4311.71    238.51 o 
 -14   2   9    13675.81    13126.98    351.30 o 
 -12   2   9    21248.11    21585.54    317.34 o 
 -10   2   9    30610.81    32913.13    565.13 o 
  -8   2   9    35842.12    37835.29    570.03 o 
  -6   2   9    24563.69    23805.44    341.65 o 
  -4   2   9     7857.12     7113.90    284.56 o 
  -2   2   9     3682.62     3034.60     56.93 o 
   0   2   9     1220.83     1201.19     46.10 o 
   2   2   9      798.40      724.02     51.15 o 
   4   2   9     4622.76     4227.75    148.42 o 
   6   2   9     1416.33     1265.20     63.19 o 
   8   2   9      692.12      797.44     58.48 o 
  10   2   9      582.92      593.64     32.49 o 
  12   2   9     8618.20     8685.23    279.16 o 
  14   2   9     5889.64     5891.11    243.70 o 
  16   2   9    12180.09    13330.63    253.57 o 
  18   2   9     7590.59     8223.95    291.04 o 
  20   2   9     5326.44     5592.58    403.57 o 
  22   2   9     2880.66     3296.67    288.78 o 
  24   2   9      700.88      671.69    174.53 o 
 -25   3   9       42.89      117.18     71.18 o 
 -23   3   9      132.36       74.07     80.43 o 
 -21   3   9        9.81       86.95     34.17 o 
 -19   3   9        4.76       57.95     28.53 o 
 -17   3   9     1223.61     1086.29     90.51 o 
 -15   3   9     1177.17      985.18    109.07 o 
 -13   3   9    12565.60    13178.03    240.84 o 
 -11   3   9    22290.67    23529.02    530.15 o 
  -9   3   9    26860.38    27971.53    444.35 o 
  -7   3   9    25254.33    26212.25    427.79 o 
  -5   3   9    29417.91    31419.69    417.02 o 
  -3   3   9    10945.52    11386.31    159.03 o 
  -1   3   9      490.35      377.95     41.44 o 
   1   3   9     1845.24     1752.47     61.75 o 
   3   3   9     1047.85      993.49     58.68 o 
   5   3   9     4536.96     4361.77    104.52 o 
   7   3   9      414.02      408.35     78.96 o 
   9   3   9      413.93      418.75     81.68 o 
  11   3   9     4288.29     4050.16    260.94 o 
  13   3   9     9487.52    10106.03    282.20 o 
  15   3   9     8908.83     8924.91    479.46 o 
  17   3   9     9031.51     9772.65    526.34 o 
  19   3   9     3536.38     4550.75    175.81 o 
  21   3   9     2905.51     3715.85    263.26 o 
  23   3   9      732.85      694.21    176.70 o 
 -22   4   9       13.51      142.42     47.57 o 
 -20   4   9      558.38      488.91    140.13 o 
 -18   4   9        4.34       85.81     43.23 o 
 -16   4   9       11.12       99.34     45.18 o 
 -14   4   9     1879.69     2123.21    252.12 o 
 -12   4   9     2833.16     3259.59    202.27 o 
 -10   4   9     9473.33     9787.53    365.61 o 
  -8   4   9    16618.23    17341.39    652.45 o 
  -6   4   9    13896.14    14837.05    381.09 o 
  -4   4   9     4869.12     4674.06    110.38 o 
  -2   4   9     1330.12     1309.58     60.02 o 
   0   4   9      112.17       89.47     20.27 o 
   2   4   9     2509.64     2386.60     67.94 o 
   4   4   9     3235.20     3187.86    125.02 o 
   6   4   9     3672.26     3803.66    156.22 o 
   8   4   9      534.04      481.22     97.41 o 
  10   4   9       35.57       85.32     40.86 o 
  12   4   9      856.22      781.70     95.25 o 
  14   4   9     1734.33     1383.03    158.49 o 
  16   4   9     2460.91     2940.25    149.10 o 
  18   4   9     1985.99     2203.55    243.81 o 
  20   4   9     1735.72     1908.32    224.41 o 
  22   4   9      796.73      646.78    133.26 o 
 -21   5   9      536.32      487.76     90.39 o 
 -19   5   9      159.02      212.92     73.46 o 
 -17   5   9      610.98      587.29    151.05 o 
 -15   5   9      158.70      283.19     93.94 o 
 -13   5   9        7.56      103.12     42.00 o 
 -11   5   9      504.38      423.96     97.18 o 
  -9   5   9     1142.33     1380.97    149.54 o 
  -7   5   9      356.24      550.16     73.54 o 
  -5   5   9     2833.33     3212.21    143.89 o 
  -3   5   9      304.64      297.74     60.40 o 
  -1   5   9        7.36       39.53     30.64 o 
   1   5   9      396.70      328.90     86.05 o 
   3   5   9      190.80      156.17     32.87 o 
   5   5   9      355.03      392.19     96.89 o 
   7   5   9     1371.00     1591.98    161.08 o 
   9   5   9      847.95      927.67    130.91 o 
  11   5   9      306.17      318.04     84.53 o 
  13   5   9      128.40      138.20     37.48 o 
  15   5   9       42.73       74.35     30.25 o 
  17   5   9       50.72       63.43     45.96 o 
  19   5   9       98.90       66.75     30.90 o 
 -18   6   9      764.42      434.51     81.80 o 
 -16   6   9      612.89      552.18    123.42 o 
 -14   6   9     1279.95     1294.49    192.13 o 
 -12   6   9     1099.79      961.45    191.65 o 
 -10   6   9      668.35      452.08     89.42 o 
  -8   6   9      488.63      341.69     83.04 o 
  -6   6   9        1.47       61.31     32.24 o 
  -4   6   9        0.07       63.37     31.44 o 
  -2   6   9        1.10       97.76     37.49 o 
   0   6   9      118.99       68.52     38.13 o 
   2   6   9       74.20      142.79     59.84 o 
   4   6   9     1708.61     1909.46    295.40 o 
   6   6   9      735.79      807.00    172.59 o 
   8   6   9      702.17      628.06    154.21 o 
  10   6   9      401.17      316.05     80.92 o 
  12   6   9      702.13      611.15    160.48 o 
  14   6   9      216.60      131.91     68.96 o 
  16   6   9      105.43      101.20     35.64 o 
 -13   7   9     1564.78     1076.14    244.28 o 
 -11   7   9     1179.74      945.82    203.97 o 
  -9   7   9     1587.35     1352.01    199.73 o 
  -7   7   9      693.78      417.43    109.00 o 
  -5   7   9      558.68      338.46     73.94 o 
  -3   7   9      151.03       96.63     59.32 o 
  -1   7   9      327.42      260.95     75.05 o 
   1   7   9       45.67       81.67     53.92 o 
   3   7   9       66.41       89.93     51.54 o 
   5   7   9        5.45       44.67     30.74 o 
   7   7   9      265.94      175.78     61.24 o 
   9   7   9      416.75      285.82     80.54 o 
  11   7   9      608.03      667.79    151.11 o 
  -4   8   9      421.82      131.81     98.87 o 
  -2   8   9      221.62      263.13    165.56 o 
   0   8   9        6.11      108.08     70.81 o 
   2   8   9        1.11       90.50     53.57 o 
 -26   0  10      736.92      558.60    234.01 o 
 -24   0  10     1670.61      870.35    386.34 o 
 -22   0  10     4072.66     5521.34    714.17 o 
 -20   0  10     6332.82     7681.53    630.04 o 
 -18   0  10     6074.98     7208.30    311.64 o 
 -16   0  10    10689.75    11180.38    472.07 o 
 -14   0  10     3364.36     3520.70    231.61 o 
 -12   0  10     3024.22     3072.87    205.75 o 
 -10   0  10      684.47      629.89     78.53 o 
  -8   0  10     1551.37     1624.39     87.73 o 
  -6   0  10      753.27      509.42     80.29 o 
  -4   0  10     1836.50     1424.93     67.50 o 
  -2   0  10     5722.39     5523.35    131.94 o 
   0   0  10      209.37      218.41     37.89 o 
   2   0  10     7672.08     8020.70    158.88 o 
   4   0  10    49184.82    50665.10    971.95 o 
   6   0  10    81021.60    83986.48   1172.14 o 
   8   0  10    53041.91    52462.72    995.00 o 
  10   0  10    27803.67    28823.26    625.00 o 
  12   0  10    16519.09    17331.40    617.98 o 
  14   0  10     8345.80     8819.88    272.41 o 
  16   0  10     1995.72     2342.16    159.55 o 
  18   0  10        0.19       12.90     31.80 o 
  20   0  10       58.49       68.36     60.20 o 
  22   0  10       82.55      152.05     82.86 o 
  24   0  10      748.11      411.64    180.36 o 
 -25   1  10      493.76      232.32     71.15 o 
 -23   1  10      539.04      470.17    127.25 o 
 -21   1  10     3513.56     3935.45    166.78 o 
 -19   1  10     6168.38     6297.82    235.28 o 
 -17   1  10     7428.19     8572.24    317.25 o 
 -15   1  10     5896.84     6445.11    216.05 o 
 -13   1  10     3187.27     3431.18     89.45 o 
 -11   1  10     1243.41     1119.05     78.99 o 
  -9   1  10      973.52     1042.79    100.61 o 
  -7   1  10     5105.33     5354.88    164.98 o 
  -5   1  10    13061.28    12350.76    241.09 o 
  -3   1  10     4380.51     4087.59    125.56 o 
  -1   1  10     2861.97     3159.82    119.84 o 
   1   1  10    10092.76     9979.70    153.77 o 
   3   1  10    17900.31    18070.27    229.42 o 
   5   1  10    20451.85    20452.23    298.79 o 
   7   1  10    30506.78    31241.89    463.08 o 
   9   1  10    33369.55    33826.35    624.74 o 
  11   1  10    17484.58    18002.38    271.03 o 
  13   1  10     8299.49     8628.01    186.72 o 
  15   1  10      237.32      226.51     36.48 o 
  17   1  10      444.73      575.39     80.00 o 
  19   1  10      698.35      650.08    100.63 o 
  21   1  10       52.67       90.96     40.05 o 
  23   1  10       52.95       57.58     76.77 o 
 -24   2  10       63.90       41.94     31.16 o 
 -22   2  10       30.58       82.94     41.88 o 
 -20   2  10      982.03      787.35    129.74 o 
 -18   2  10     1209.99     1041.04    218.60 o 
 -16   2  10     3426.04     3462.57    143.76 o 
 -14   2  10     3291.68     3150.06    311.25 o 
 -12   2  10      456.67      432.77     65.58 o 
 -10   2  10      506.99      430.56     93.10 o 
  -8   2  10     1147.82     1165.96    163.75 o 
  -6   2  10      721.09      767.58    100.25 o 
  -4   2  10     2441.57     2321.35     95.55 o 
  -2   2  10     1076.99     1090.82     45.29 o 
   0   2  10      475.30      415.78     49.21 o 
   2   2  10      829.34      835.09     61.22 o 
   4   2  10     5510.77     5975.35    127.87 o 
   6   2  10     4971.43     4925.69    138.10 o 
   8   2  10     7076.75     6958.74    185.51 o 
  10   2  10      704.95      659.26     47.90 o 
  12   2  10     2876.03     2929.87    145.68 o 
  14   2  10     2599.51     2817.25    195.55 o 
  16   2  10      261.35      236.61     50.77 o 
  18   2  10       54.09      139.81     60.81 o 
  20   2  10      267.53      147.53     48.65 o 
  22   2  10        5.45      130.02     38.02 o 
  24   2  10       13.98       65.79     39.09 o 
 -23   3  10       78.14      159.68     66.67 o 
 -21   3  10       35.45      111.21     47.61 o 
 -19   3  10       81.55       88.29     36.39 o 
 -17   3  10       51.01       89.78     31.00 o 
 -15   3  10      402.05      366.51     62.60 o 
 -13   3  10       87.05      123.13     48.23 o 
 -11   3  10      703.16      703.85    104.01 o 
  -9   3  10      319.92      198.43     38.54 o 
  -7   3  10        2.85       41.01     23.65 o 
  -5   3  10      576.73      598.04     71.54 o 
  -3   3  10     1499.72     1739.43    104.55 o 
  -1   3  10     3550.84     3743.11     85.66 o 
   1   3  10     1944.23     2069.43     85.84 o 
   3   3  10     6743.61     6461.17    119.38 o 
   5   3  10     1190.61      868.59     88.47 o 
   7   3  10      251.72      147.60     50.78 o 
   9   3  10       68.78      129.26     47.18 o 
  11   3  10       66.41      157.35     48.72 o 
  13   3  10      858.70      883.89    134.91 o 
  15   3  10      721.01      602.74     95.72 o 
  17   3  10      269.08      162.51     57.50 o 
  19   3  10        2.43       94.40     46.67 o 
  21   3  10       45.77      128.64     69.63 o 
 -22   4  10      879.26      542.01    163.91 o 
 -20   4  10     2174.25     2405.96    267.58 o 
 -18   4  10      533.21      510.91    118.13 o 
 -16   4  10      771.53      719.92    114.31 o 
 -14   4  10       20.86      118.27     42.83 o 
 -12   4  10       27.77       78.88     45.67 o 
 -10   4  10       65.37       79.74     30.81 o 
  -8   4  10      524.56      630.81     58.90 o 
  -6   4  10       15.92       35.71     30.36 o 
  -4   4  10      185.79      177.15     59.45 o 
  -2   4  10     2582.90     2683.10    118.42 o 
   0   4  10     2374.18     2496.13     65.44 o 
   2   4  10     3841.92     3637.03    166.08 o 
   4   4  10     9459.98     9166.24    217.00 o 
   6   4  10     4705.51     5218.84    280.56 o 
   8   4  10    11971.76    12524.61    522.63 o 
  10   4  10     5787.24     6047.19    240.98 o 
  12   4  10     3579.26     4146.20    256.24 o 
  14   4  10      749.51      741.05    143.01 o 
  16   4  10      435.07      526.36    112.79 o 
  18   4  10      412.69      341.31     89.30 o 
  20   4  10       57.03      100.12     35.73 o 
 -19   5  10     1028.65      963.11    197.16 o 
 -17   5  10     2479.07     2876.39    228.69 o 
 -15   5  10     1311.53     1199.49    178.58 o 
 -13   5  10      185.91      156.11     64.68 o 
 -11   5  10       26.81       59.76     47.14 o 
  -9   5  10      125.67      173.59     58.45 o 
  -7   5  10       45.01       54.19     30.51 o 
  -5   5  10      416.78      493.33    114.74 o 
  -3   5  10      284.11      169.05     80.71 o 
  -1   5  10      438.73      332.85     60.12 o 
   1   5  10     3462.74     3144.39    187.23 o 
   3   5  10     7700.38     7814.69    320.86 o 
   5   5  10    11820.51    12785.20    395.84 o 
   7   5  10     8366.77     8760.57    261.54 o 
   9   5  10     7007.14     7424.91    323.92 o 
  11   5  10     3979.21     4690.23    261.29 o 
  13   5  10     2076.91     2560.59    213.58 o 
  15   5  10      651.28      577.81    111.68 o 
  17   5  10      309.43      170.72    107.99 o 
  19   5  10      102.51      122.90     45.24 o 
 -16   6  10     1331.23      882.72    257.46 o 
 -14   6  10      793.83      547.98    150.33 o 
 -12   6  10      615.01      323.82     91.40 o 
 -10   6  10      105.67      180.05     78.44 o 
  -8   6  10      443.66      396.89     71.62 o 
  -6   6  10     1299.42     1426.02    253.01 o 
  -4   6  10      138.29       84.72     47.68 o 
  -2   6  10       19.07       65.34     30.49 o 
   0   6  10      263.62       87.46     53.43 o 
   2   6  10     1062.16      879.83    192.28 o 
   4   6  10     3210.69     3232.07    174.38 o 
   6   6  10     3780.62     4115.39    175.05 o 
   8   6  10     4079.94     4770.09    377.66 o 
  10   6  10     2420.53     3153.71    213.70 o 
  12   6  10     1184.75     1124.64    240.48 o 
  14   6  10      598.85      671.28    113.38 o 
 -11   7  10        2.51       80.32     51.19 o 
  -9   7  10        0.44       41.58     25.93 o 
  -7   7  10       79.08      126.08     41.04 o 
  -5   7  10      484.86      328.65     94.31 o 
  -3   7  10      484.23      492.19    129.46 o 
  -1   7  10      243.02      154.20     86.78 o 
   1   7  10        1.49       66.49     48.47 o 
   3   7  10      233.04      110.99     72.18 o 
   5   7  10      202.80       56.42     49.99 o 
   7   7  10      382.49      219.02     73.85 o 
   9   7  10      694.06      581.46    165.41 o 
  11   7  10      640.21      700.56    151.90 o 
 -25   1  11      506.54      418.30    126.23 o 
 -23   1  11       63.94       71.99     57.26 o 
 -21   1  11       49.39      115.98     33.31 o 
 -19   1  11      104.12      165.92     67.63 o 
 -17   1  11     1010.31      976.50    126.84 o 
 -15   1  11      167.85      147.94     37.65 o 
 -13   1  11       12.68       35.32     19.08 o 
 -11   1  11     1657.66     1736.30    107.17 o 
  -9   1  11     3807.55     3492.87     67.58 o 
  -7   1  11     7715.53     7974.00    187.29 o 
  -5   1  11    11724.45    11608.14    166.71 o 
  -3   1  11    19911.63    19354.09    405.10 o 
  -1   1  11     5822.77     5013.76     94.90 o 
   1   1  11     6954.38     6444.36    174.43 o 
   3   1  11     6437.47     5906.13    242.82 o 
   5   1  11     2476.32     2478.76     84.78 o 
   7   1  11      788.36      787.17     81.57 o 
   9   1  11       31.42       46.17     18.79 o 
  11   1  11       87.87       86.49     32.28 o 
  13   1  11       58.58      101.78     31.85 o 
  15   1  11        3.67       78.64     28.08 o 
  17   1  11      304.63      373.35     74.77 o 
  19   1  11     1000.61      624.96    129.77 o 
  21   1  11     1023.24      928.79    162.99 o 
  23   1  11      773.53      692.85    161.22 o 
 -24   2  11      233.67      145.34     55.55 o 
 -22   2  11       38.13       96.24     35.89 o 
 -20   2  11        6.91       69.19     44.49 o 
 -18   2  11        6.03       77.56     32.11 o 
 -16   2  11        8.78      124.37     50.87 o 
 -14   2  11      346.72      211.04     53.59 o 
 -12   2  11      156.20      133.02     44.55 o 
 -10   2  11      795.59      833.90    117.46 o 
  -8   2  11    12467.71    12568.75    267.00 o 
  -6   2  11    17657.95    19994.96    336.72 o 
  -4   2  11    31933.30    33566.53    524.48 o 
  -2   2  11    35934.18    37907.16    504.34 o 
   0   2  11    55302.74    60438.14    541.18 o 
   2   2  11    16150.61    15447.91    258.47 o 
   4   2  11     4731.98     4449.17    145.34 o 
   6   2  11      779.14      697.59     96.95 o 
   8   2  11     1069.49      927.78     56.39 o 
  10   2  11       12.06       43.95     29.05 o 
  12   2  11      589.97      599.93     79.75 o 
  14   2  11      764.01      770.58    114.42 o 
  16   2  11      673.37      559.09     81.11 o 
  18   2  11     1609.31     1397.36    190.07 o 
  20   2  11     1759.69     1244.18    186.12 o 
  22   2  11     1848.06     1404.48    185.24 o 
 -23   3  11      337.70      359.60     74.85 o 
 -21   3  11       74.35      121.48     49.60 o 
 -19   3  11       27.64       94.79     42.46 o 
 -17   3  11      893.43      929.19    143.01 o 
 -15   3  11     1004.19      920.62    138.35 o 
 -13   3  11       16.21       70.32     31.03 o 
 -11   3  11      200.88      198.88     81.23 o 
  -9   3  11     1512.45     1467.08     82.52 o 
  -7   3  11     6527.34     6657.37    253.80 o 
  -5   3  11    28311.95    29764.53    453.38 o 
  -3   3  11    38039.63    40762.48    440.50 o 
  -1   3  11    23959.63    24381.82    395.48 o 
   1   3  11    20806.77    22161.38    318.84 o 
   3   3  11     6060.36     6044.97    118.42 o 
   5   3  11     8019.98     7976.92    216.71 o 
   7   3  11      526.53      331.86     61.18 o 
   9   3  11       49.99      103.53     45.33 o 
  11   3  11      117.45      101.36     43.53 o 
  13   3  11       72.91      120.86     58.15 o 
  15   3  11       48.17       70.87     39.82 o 
  17   3  11      469.56      233.55     70.33 o 
  19   3  11     1565.93     1519.86    214.77 o 
  21   3  11      816.59      452.55     77.06 o 
 -22   4  11       39.16       66.36     45.63 o 
 -20   4  11       12.08      112.51     62.77 o 
 -18   4  11      276.02      255.17     82.36 o 
 -16   4  11      237.60      482.01     81.71 o 
 -14   4  11     1257.71     1270.23    186.28 o 
 -12   4  11     1310.85     1800.29    221.12 o 
 -10   4  11       19.47       94.67     49.00 o 
  -8   4  11     4003.48     3810.70    178.96 o 
  -6   4  11     3065.39     3179.50    220.13 o 
  -4   4  11     4615.84     5180.87    140.00 o 
  -2   4  11     8913.13     9894.27    191.34 o 
   0   4  11    11879.48    13181.96    248.20 o 
   2   4  11     7342.98     7852.74    214.21 o 
   4   4  11     2212.79     2420.74     88.88 o 
   6   4  11     1032.65     1037.13    119.68 o 
   8   4  11        9.91       91.65     42.24 o 
  10   4  11      444.42      577.42     72.84 o 
  12   4  11      668.26     1016.60    128.25 o 
  14   4  11       37.00      112.80     45.77 o 
  16   4  11       18.47       78.86     48.28 o 
  18   4  11      291.12      107.93     51.70 o 
  20   4  11      556.47      264.07     76.11 o 
 -19   5  11        1.53      111.98     38.98 o 
 -17   5  11      131.85      115.26     49.71 o 
 -15   5  11      392.49      444.90     87.36 o 
 -13   5  11      469.95      414.22     93.01 o 
 -11   5  11      732.31      617.50    147.98 o 
  -9   5  11     2368.97     2368.74    254.35 o 
  -7   5  11      356.79      320.83     88.56 o 
  -5   5  11      130.75      109.19     59.08 o 
  -3   5  11     1772.03     1974.15    129.05 o 
  -1   5  11     1290.37     1586.34    165.68 o 
   1   5  11      957.39     1268.14    117.99 o 
   3   5  11     1024.81     1063.60    141.96 o 
   5   5  11      100.95      114.91     47.46 o 
   7   5  11      180.89      141.93     46.11 o 
   9   5  11      507.88      442.11     85.89 o 
  11   5  11      203.47      212.94     68.41 o 
  13   5  11      221.98      294.99     58.69 o 
  15   5  11      204.50      154.13     53.95 o 
  17   5  11       24.59       66.76     33.65 o 
 -16   6  11       46.46       60.19     52.78 o 
 -14   6  11      479.23      420.31    103.63 o 
 -12   6  11     1083.97     1095.56    223.44 o 
 -10   6  11     1335.91     1517.03    138.40 o 
  -8   6  11      765.34      667.28    155.74 o 
  -6   6  11     1176.87      957.15    148.21 o 
  -4   6  11     1611.89     1425.20    177.39 o 
  -2   6  11      340.51      152.78     55.04 o 
   0   6  11       65.02      108.41     57.10 o 
   2   6  11      319.83      190.90    147.03 o 
   4   6  11       77.77      119.75     50.89 o 
   6   6  11       56.40      159.98     54.42 o 
   8   6  11       75.38      168.72     66.29 o 
  10   6  11      132.50      155.97     80.71 o 
  12   6  11      111.19      202.05     56.75 o 
  14   6  11      203.21      147.96     67.53 o 
 -11   7  11      581.58      387.48    112.16 o 
  -9   7  11      956.01      721.83    161.94 o 
  -7   7  11     1622.83     1609.42    209.18 o 
  -5   7  11     1801.66     1960.34    214.76 o 
  -3   7  11     1924.53     2386.65    494.45 o 
  -1   7  11     1294.65     1071.62    369.07 o 
   1   7  11     1154.89     1241.15    169.95 o 
   3   7  11      109.36      141.04     48.60 o 
   5   7  11      211.82      122.76     51.24 o 
   7   7  11       34.50       79.70     35.40 o 
   9   7  11      142.03      168.35     75.78 o 
 -24   0  12       21.69      295.02     79.25 o 
 -22   0  12       23.89       78.11     83.04 o 
 -20   0  12      115.14      212.74    120.78 o 
 -18   0  12     2158.00     2439.45    192.89 o 
 -16   0  12     2926.08     3118.43    261.30 o 
 -14   0  12    13090.06    15710.57    487.08 o 
 -12   0  12    23812.61    25949.85   1523.92 o 
 -10   0  12    37081.28    41541.46   1267.89 o 
  -8   0  12    15472.52    16167.92    438.04 o 
  -6   0  12     2657.26     2291.86     98.43 o 
  -4   0  12      132.29      192.31     46.43 o 
  -2   0  12      494.70      410.76     63.90 o 
   0   0  12     4975.25     5200.66    227.16 o 
   2   0  12     3710.19     3489.13    149.76 o 
   4   0  12      250.11      261.02     67.05 o 
   6   0  12     1501.43     1632.62    103.88 o 
   8   0  12     2686.13     2953.83    251.36 o 
  10   0  12    11736.83    11808.08    367.81 o 
  12   0  12    14061.79    15226.48    471.25 o 
  14   0  12    11266.15    11413.45    460.66 o 
  16   0  12     6479.34     7241.59    414.89 o 
  18   0  12     4071.94     5302.93    296.07 o 
  20   0  12     3329.79     3799.00    527.66 o 
  22   0  12     3063.64     4011.55    732.50 o 
 -23   1  12        3.32       76.02     52.79 o 
 -21   1  12        0.79       67.38     37.05 o 
 -19   1  12      733.00      781.46    105.00 o 
 -17   1  12     2202.75     2244.75    148.45 o 
 -15   1  12     9119.79     9983.95    433.82 o 
 -13   1  12     9804.56    10327.98    230.59 o 
 -11   1  12     7989.75     8127.58    202.15 o 
  -9   1  12     9501.89     9136.80    306.72 o 
  -7   1  12    10920.59    11086.27    306.73 o 
  -5   1  12     4057.20     4035.41    107.11 o 
  -3   1  12      237.95      148.75     34.23 o 
  -1   1  12     2367.21     2456.90     86.03 o 
   1   1  12     2044.52     1947.87    157.27 o 
   3   1  12     2214.32     2263.53     86.38 o 
   5   1  12      969.99     1095.51     78.43 o 
   7   1  12     1176.92     1203.44     98.62 o 
   9   1  12     4627.03     4538.15    213.89 o 
  11   1  12     8397.76     8248.12    202.69 o 
  13   1  12     6399.73     6523.65    253.17 o 
  15   1  12     9727.48    10824.03    264.89 o 
  17   1  12     8075.48     9451.49    319.45 o 
  19   1  12     2018.10     2524.51    183.62 o 
  21   1  12      241.42      329.76     89.27 o 
 -24   2  12      115.32      140.68     52.84 o 
 -22   2  12       18.68       85.41     63.18 o 
 -20   2  12       15.41       64.73     40.52 o 
 -18   2  12       50.37      110.62     34.16 o 
 -16   2  12      395.94      368.26     59.83 o 
 -14   2  12      712.92      841.57    112.58 o 
 -12   2  12     2176.81     2334.42    128.70 o 
 -10   2  12     5274.07     5385.48    166.66 o 
  -8   2  12     3520.60     3896.54    211.36 o 
  -6   2  12      411.97      439.94     84.58 o 
  -4   2  12      611.02      652.74    102.71 o 
  -2   2  12      326.47      151.22     28.60 o 
   0   2  12     1479.21     1624.60     84.22 o 
   2   2  12      849.53      960.68     81.80 o 
   4   2  12     2810.82     2809.27    160.38 o 
   6   2  12      217.93      275.64     36.77 o 
   8   2  12       81.34      111.06     37.27 o 
  10   2  12     1107.68      964.88     97.55 o 
  12   2  12     3768.03     3887.87    185.95 o 
  14   2  12     1865.73     1756.99    180.36 o 
  16   2  12      663.31      734.91    118.67 o 
  18   2  12      150.76      179.76     47.00 o 
  20   2  12      409.13      279.94     68.06 o 
  22   2  12      122.54      167.70     45.01 o 
 -23   3  12       92.23       74.12     57.35 o 
 -21   3  12      565.99      650.52     86.23 o 
 -19   3  12     1072.07      858.27    144.64 o 
 -17   3  12      958.11      869.09    189.31 o 
 -15   3  12      268.50      199.50     57.67 o 
 -13   3  12       53.39       74.92     41.75 o 
 -11   3  12        3.10       58.03     27.85 o 
  -9   3  12       10.46       55.15     25.03 o 
  -7   3  12      175.76      145.44     45.78 o 
  -5   3  12      181.27      114.52     47.82 o 
  -3   3  12      282.45      259.31     66.37 o 
  -1   3  12      185.05      250.89     32.77 o 
   1   3  12     1305.00     1276.88     74.56 o 
   3   3  12       24.44       39.35     27.97 o 
   5   3  12       15.22      115.92     32.35 o 
   7   3  12      785.09     1097.96    155.46 o 
   9   3  12      337.91      405.42     62.13 o 
  11   3  12     1457.52     1430.32    117.22 o 
  13   3  12     1562.32     1435.68    185.95 o 
  15   3  12      248.71      189.03     85.13 o 
  17   3  12        4.27       57.80     29.67 o 
  19   3  12       81.27      145.80     48.90 o 
  21   3  12      109.29      151.73     42.63 o 
 -20   4  12      220.25      126.75     47.98 o 
 -18   4  12     1218.69     1173.51    253.76 o 
 -16   4  12     2065.33     2158.10    231.54 o 
 -14   4  12     3472.35     3409.17    171.24 o 
 -12   4  12     4232.50     4493.89    335.89 o 
 -10   4  12     1857.62     1942.13    204.12 o 
  -8   4  12      931.76      754.14    125.41 o 
  -6   4  12      194.37      142.21     43.42 o 
  -4   4  12       77.96       85.83     29.45 o 
  -2   4  12      350.89      202.99     63.47 o 
   0   4  12      750.24      611.30     79.26 o 
   2   4  12      230.63      284.61     39.55 o 
   4   4  12      223.51      231.59     38.48 o 
   6   4  12     3489.76     3540.81    149.10 o 
   8   4  12     2204.49     2277.99    156.32 o 
  10   4  12     2718.00     2731.24    187.42 o 
  12   4  12     2391.25     2500.98    197.51 o 
  14   4  12     1998.04     2313.67    205.09 o 
  16   4  12     2006.55     2504.08    167.96 o 
  18   4  12      743.01      593.78    115.66 o 
 -17   5  12     1198.01      575.00    143.25 o 
 -15   5  12     2335.28     2864.80    269.01 o 
 -13   5  12     3565.33     3602.60    304.66 o 
 -11   5  12     3835.46     4364.34    223.20 o 
  -9   5  12     3615.18     4051.08    284.90 o 
  -7   5  12     1816.93     1682.61    160.30 o 
  -5   5  12       73.94      131.16     56.17 o 
  -3   5  12      235.47      141.63     59.58 o 
  -1   5  12       33.78       63.21     46.42 o 
   1   5  12        2.08       55.20     48.67 o 
   3   5  12        9.13      128.02     64.91 o 
   5   5  12      129.12      138.71     59.34 o 
   7   5  12     1009.12      785.34    119.84 o 
   9   5  12     2609.87     2641.32    241.17 o 
  11   5  12     2850.48     2828.61    244.17 o 
  13   5  12     2307.24     2662.61    258.42 o 
  15   5  12     2100.75     2083.07    216.78 o 
 -14   6  12     1929.00     2390.04    310.89 o 
 -12   6  12     1623.99     1871.35    243.20 o 
 -10   6  12     2228.05     2398.75    207.92 o 
  -8   6  12      746.14      653.60    149.75 o 
  -6   6  12      841.58      768.13    158.83 o 
  -4   6  12      407.43      339.14    113.79 o 
  -2   6  12        4.40       87.25     45.32 o 
   0   6  12      532.20      480.35    120.36 o 
   2   6  12      301.67      236.47     87.06 o 
   4   6  12       46.24      131.99     54.32 o 
   6   6  12       67.73       51.08     22.78 o 
   8   6  12      208.96      119.93     43.85 o 
  10   6  12      672.78      260.49     94.34 o 
  12   6  12     1548.05     1020.79    225.46 o 
  -9   7  12      733.39      390.64    160.28 o 
  -7   7  12      606.87      408.67    171.96 o 
  -5   7  12       48.71       81.74     37.42 o 
  -3   7  12       32.64      101.36     41.92 o 
  -1   7  12      159.07      137.89     76.79 o 
   1   7  12       70.65       99.32     51.21 o 
   3   7  12      236.60      124.42     54.00 o 
   5   7  12      345.28      314.41    105.38 o 
   7   7  12        3.62       75.08     57.77 o 
 -23   1  13      329.05      219.26     50.82 o 
 -21   1  13      510.72      439.76     89.67 o 
 -19   1  13      174.79      115.07     50.86 o 
 -17   1  13      353.91      311.07     91.79 o 
 -15   1  13      143.87      178.01     36.91 o 
 -13   1  13       27.73      121.73     48.89 o 
 -11   1  13        1.50       20.00     13.96 o 
  -9   1  13      148.56      129.85     53.11 o 
  -7   1  13      390.05      205.35     55.79 o 
  -5   1  13        5.45       12.51     21.18 o 
  -3   1  13      555.98      539.54     84.21 o 
  -1   1  13     1502.93     1398.61    133.44 o 
   1   1  13    10515.26    10707.64    188.40 o 
   3   1  13    14263.63    14533.05    299.74 o 
   5   1  13    11237.06    11285.03    254.90 o 
   7   1  13     7699.88     6967.62    208.47 o 
   9   1  13     1061.99     1083.71    103.63 o 
  11   1  13      744.51      735.99    103.07 o 
  13   1  13       66.55      108.92     30.63 o 
  15   1  13       80.90       81.83     38.34 o 
  17   1  13       63.22      130.43     52.35 o 
  19   1  13      262.67      190.61     64.11 o 
  21   1  13       58.60       59.84     39.33 o 
 -22   2  13     1740.88     1737.22    156.67 o 
 -20   2  13     1772.12     1559.38    222.13 o 
 -18   2  13     1636.73     1863.26    145.45 o 
 -16   2  13      531.89      501.84     93.06 o 
 -14   2  13       53.38      104.72     46.52 o 
 -12   2  13      526.01      352.26     95.65 o 
 -10   2  13     1003.08      860.55    132.45 o 
  -8   2  13      896.82      860.60    129.93 o 
  -6   2  13      131.94      111.51     52.40 o 
  -4   2  13      344.08      359.01     94.69 o 
  -2   2  13    11549.20    12276.39    247.00 o 
   0   2  13    10516.31    10653.02    239.28 o 
   2   2  13    15420.64    15543.37    332.18 o 
   4   2  13    12338.69    12544.70    276.63 o 
   6   2  13    12811.01    12730.75    255.82 o 
   8   2  13    14233.83    14787.88    451.51 o 
  10   2  13     6160.54     7106.22    210.58 o 
  12   2  13     2683.27     3208.26    207.67 o 
  14   2  13      451.10      611.65    114.99 o 
  16   2  13      143.38      136.24     39.63 o 
  18   2  13        2.62       79.23     34.72 o 
  20   2  13       84.54       80.95     38.66 o 
 -21   3  13     1492.54     1600.20    256.02 o 
 -19   3  13     1787.17     1401.94    317.28 o 
 -17   3  13     1065.61      751.56    170.07 o 
 -15   3  13      575.88      565.45     88.76 o 
 -13   3  13       21.86       95.97     40.08 o 
 -11   3  13      265.97      236.63     47.32 o 
  -9   3  13     2470.24     2472.05    136.24 o 
  -7   3  13      342.42      264.02     62.30 o 
  -5   3  13       21.40       47.09     28.45 o 
  -3   3  13      683.86      674.82     86.61 o 
  -1   3  13     4216.68     4341.67    140.89 o 
   1   3  13     7443.09     7654.62    196.47 o 
   3   3  13    26290.36    29022.99    271.42 o 
   5   3  13    13565.61    14893.76    343.38 o 
   7   3  13    13231.57    14647.22    379.28 o 
   9   3  13     4926.30     5224.82    220.12 o 
  11   3  13     2920.73     3486.47    152.77 o 
  13   3  13      755.19      948.17    128.73 o 
  15   3  13      177.68      173.07     70.81 o 
  17   3  13       14.40       83.14     51.29 o 
  19   3  13       10.75       66.50     42.14 o 
 -20   4  13      490.08      302.15     86.49 o 
 -18   4  13      710.28      736.74    187.51 o 
 -16   4  13      684.57      775.03    127.38 o 
 -14   4  13      101.62       98.15     55.15 o 
 -12   4  13        1.54       67.96     78.03 o 
 -10   4  13       90.94       88.19     62.45 o 
  -8   4  13     1192.31     1382.20    175.01 o 
  -6   4  13     2265.06     2419.45    170.86 o 
  -4   4  13      611.73      450.68     70.20 o 
  -2   4  13      224.58      100.28     35.58 o 
   0   4  13     1992.01     2015.31    143.45 o 
   2   4  13     5771.40     5959.20    224.20 o 
   4   4  13     4088.19     4618.47    178.72 o 
   6   4  13     7587.35     8238.56    376.71 o 
   8   4  13     4033.04     4795.49    286.77 o 
  10   4  13     1260.09     1404.32    221.06 o 
  12   4  13      183.02      166.11     38.05 o 
  14   4  13        0.49       68.26     36.59 o 
  16   4  13        1.58       67.12     32.55 o 
  18   4  13       48.09       84.32     34.79 o 
 -17   5  13      302.63      210.40     71.10 o 
 -15   5  13       62.26      153.57     68.90 o 
 -13   5  13       11.74       70.36     41.39 o 
 -11   5  13      318.63      155.63     59.65 o 
  -9   5  13      567.53      447.65    114.43 o 
  -7   5  13      589.28      604.49    124.73 o 
  -5   5  13      289.98      339.58     80.69 o 
  -3   5  13      541.07      613.59    121.85 o 
  -1   5  13      739.59      675.61    126.80 o 
   1   5  13        8.86       96.02     79.41 o 
   3   5  13       81.41      234.27     84.58 o 
   5   5  13      244.68      205.14     64.04 o 
   7   5  13      141.33      220.90     63.16 o 
   9   5  13      240.22      145.43     47.09 o 
  11   5  13      236.31      235.93     50.42 o 
  13   5  13        4.14       95.12     31.48 o 
  15   5  13       61.65       69.86     50.00 o 
 -12   6  13        1.41       46.15     34.85 o 
 -10   6  13        0.93       80.07     48.88 o 
  -8   6  13      334.56      106.96     66.71 o 
  -6   6  13     1221.42     1298.27    208.58 o 
  -4   6  13     1022.02     1002.01    220.52 o 
  -2   6  13      967.56      836.40    190.95 o 
   0   6  13     1025.28     1203.80    365.09 o 
   2   6  13     1239.07      958.73    244.41 o 
   4   6  13      331.86      134.85     71.46 o 
   6   6  13      238.26      133.71    105.74 o 
   8   6  13       56.52       80.23     37.60 o 
  10   6  13       38.80      137.91    100.38 o 
  -5   7  13      276.81      164.04     93.33 o 
  -3   7  13     1061.74     1339.37    282.80 o 
  -1   7  13     1559.96     1366.74    181.92 o 
   1   7  13      785.37      425.99    156.93 o 
   3   7  13     1107.67      521.20    157.77 o 
 -22   0  14       82.49       70.28     52.35 o 
 -20   0  14      296.63      365.01    174.86 o 
 -18   0  14      139.24      195.81    129.40 o 
 -16   0  14        2.05       44.40     33.12 o 
 -14   0  14      679.24      608.73    146.01 o 
 -12   0  14     4096.63     4152.69    167.74 o 
 -10   0  14     5553.14     6067.20    218.15 o 
  -8   0  14     7701.17     8788.34    297.66 o 
  -6   0  14    17074.89    18308.20    546.84 o 
  -4   0  14    26938.96    29348.13    843.49 o 
  -2   0  14    22163.66    22812.04    710.23 o 
   0   0  14     5204.46     5470.39    204.07 o 
   2   0  14     2441.14     2891.31    111.50 o 
   4   0  14     3793.00     3762.66    165.54 o 
   6   0  14       96.55       72.72     62.36 o 
   8   0  14     1062.18     1033.86    127.39 o 
  10   0  14     1713.43     1603.25    134.99 o 
  12   0  14        9.64      125.18     60.03 o 
  14   0  14     1324.50     1372.13    207.55 o 
  16   0  14     2491.09     2046.85    525.93 o 
  18   0  14     3476.27     3242.33    276.18 o 
  20   0  14     5053.04     5303.68    278.58 o 
 -23   1  14        2.04       92.49     50.97 o 
 -21   1  14       21.98       89.11     49.71 o 
 -19   1  14       97.32      201.59    104.99 o 
 -17   1  14      120.18      122.44     67.86 o 
 -15   1  14      215.15      153.50     33.56 o 
 -13   1  14       29.12      102.17     33.20 o 
 -11   1  14     1359.55     1173.17    119.07 o 
  -9   1  14    10406.58    10918.76    289.40 o 
  -7   1  14    15014.06    16696.38    406.41 o 
  -5   1  14    17067.81    19550.71    417.02 o 
  -3   1  14     6830.66     6899.68    311.57 o 
  -1   1  14    12493.12    12725.65    251.00 o 
   1   1  14     7496.81     7256.87    198.41 o 
   3   1  14       64.17       94.87     24.97 o 
   5   1  14     1157.85     1074.91    106.71 o 
   7   1  14      304.28      246.22     56.35 o 
   9   1  14      145.43       93.70     37.40 o 
  11   1  14        1.34       39.38     32.55 o 
  13   1  14      290.40      210.05     50.18 o 
  15   1  14     1008.52      652.51    152.85 o 
  17   1  14     1197.57      900.62    146.52 o 
  19   1  14     1115.43     1060.54    159.79 o 
 -22   2  14       18.48      172.02     56.60 o 
 -20   2  14      127.29      138.74     46.33 o 
 -18   2  14       64.16      273.67     94.01 o 
 -16   2  14      320.55      253.34     57.93 o 
 -14   2  14      114.90       93.91     45.46 o 
 -12   2  14        3.81       45.52     30.97 o 
 -10   2  14      190.65      153.26     38.17 o 
  -8   2  14      203.24      178.21     59.11 o 
  -6   2  14     3192.89     3700.11    161.54 o 
  -4   2  14     9852.83    10557.43    266.44 o 
  -2   2  14     2608.76     2786.53    107.73 o 
   0   2  14     1250.16     1486.74     96.16 o 
   2   2  14       31.18       67.57     24.62 o 
   4   2  14      223.93      136.55     55.39 o 
   6   2  14        3.45       49.63     23.39 o 
   8   2  14      260.31      180.85     60.49 o 
  10   2  14      232.75      298.90     48.36 o 
  12   2  14        0.43       75.28     42.50 o 
  14   2  14       56.56       55.39     31.37 o 
  16   2  14        0.44       70.32     31.31 o 
  18   2  14      298.46      133.61     47.05 o 
  20   2  14      213.05      174.90     86.06 o 
 -21   3  14       23.53      104.73     48.79 o 
 -19   3  14       10.26       68.32     41.68 o 
 -17   3  14       66.76      126.35     66.97 o 
 -15   3  14      364.09      429.47    120.90 o 
 -13   3  14      567.08      528.09     93.65 o 
 -11   3  14      898.05      974.60    219.97 o 
  -9   3  14      844.05      739.73    112.08 o 
  -7   3  14      418.42      250.88     67.49 o 
  -5   3  14     1467.77     1385.16    111.20 o 
  -3   3  14      353.71      228.69     50.84 o 
  -1   3  14       33.26      114.60     44.67 o 
   1   3  14      759.30      733.61     81.69 o 
   3   3  14      592.19      415.07     63.88 o 
   5   3  14      193.10      194.81     43.97 o 
   7   3  14      199.11      262.26     82.94 o 
   9   3  14      406.66      438.73     90.18 o 
  11   3  14      804.60      963.06    123.59 o 
  13   3  14      456.16      528.44     84.25 o 
  15   3  14       84.39       76.01     48.40 o 
  17   3  14       83.51      104.53     45.52 o 
 -18   4  14       88.08      131.83     47.83 o 
 -16   4  14      271.29      197.16     60.14 o 
 -14   4  14      876.30      822.71    143.13 o 
 -12   4  14     1232.97     1276.16    241.23 o 
 -10   4  14     3159.24     3126.16    172.74 o 
  -8   4  14     3523.59     3680.17    202.10 o 
  -6   4  14     3518.80     3690.39    238.89 o 
  -4   4  14     2416.63     2651.70    317.04 o 
  -2   4  14     1014.99      980.07    148.89 o 
   0   4  14     1792.89     1953.62    114.81 o 
   2   4  14      156.69      175.63     51.10 o 
   4   4  14      452.59      396.14     93.08 o 
   6   4  14       12.25       63.07     26.83 o 
   8   4  14        5.46      108.65     39.93 o 
  10   4  14      156.42      201.99     52.40 o 
  12   4  14      276.21      157.04     75.16 o 
  14   4  14      888.66      545.27    119.58 o 
  16   4  14      508.23      167.19     72.62 o 
 -15   5  14       94.25      108.28     42.90 o 
 -13   5  14      922.68      704.39    148.68 o 
 -11   5  14     1785.25     1395.37    289.86 o 
  -9   5  14     3362.25     3491.88    169.35 o 
  -7   5  14     4049.50     4845.80    421.76 o 
  -5   5  14     3795.18     4215.06    264.46 o 
  -3   5  14     3032.22     2959.60    213.91 o 
  -1   5  14     3294.56     3471.61    255.84 o 
   1   5  14      527.61      611.76    130.76 o 
   3   5  14      210.04      264.82     67.35 o 
   5   5  14        1.51       77.15     43.52 o 
   7   5  14        7.91       75.34     41.86 o 
   9   5  14       74.02       94.79     50.73 o 
  11   5  14       14.95       85.94     63.75 o 
  13   5  14      162.20       49.81     25.87 o 
 -12   6  14       95.80      108.58     54.48 o 
 -10   6  14      643.50      527.00    124.74 o 
  -8   6  14     1768.00     2126.64    206.61 o 
  -6   6  14     2947.39     2987.05    149.24 o 
  -4   6  14     3226.89     4309.52    621.39 o 
  -2   6  14     1518.76     1518.74    289.79 o 
   0   6  14      523.88      617.10    143.62 o 
   2   6  14      133.34      143.21     89.34 o 
   4   6  14      130.12      140.10     72.76 o 
   6   6  14       17.23       61.89     44.59 o 
   8   6  14       46.91      111.68     65.97 o 
 -21   1  15      132.13       80.47     51.82 o 
 -19   1  15      603.56      446.37    101.97 o 
 -17   1  15     1193.29      898.06    204.92 o 
 -15   1  15     2187.86     2609.29    442.04 o 
 -13   1  15     1611.16     1525.16    124.03 o 
 -11   1  15      883.10      694.67    118.99 o 
  -9   1  15      152.70       80.66     29.30 o 
  -7   1  15      356.45      151.51     63.44 o 
  -5   1  15        4.11       19.02     36.51 o 
  -3   1  15      450.20      323.39     67.60 o 
  -1   1  15      112.06      124.81     35.32 o 
   1   1  15      150.57      119.25     40.85 o 
   3   1  15      345.62      353.27     52.99 o 
   5   1  15     2223.65     2444.60    219.41 o 
   7   1  15     1112.68      926.38    112.66 o 
   9   1  15     1596.66     1771.57    139.29 o 
  11   1  15     1940.03     2219.44    205.25 o 
  13   1  15     2607.94     3067.01    216.99 o 
  15   1  15     1338.71     1388.45    220.64 o 
  17   1  15     1362.25     1113.42    250.37 o 
  19   1  15      214.23      148.06     62.77 o 
 -20   2  15     1177.65      667.07    228.63 o 
 -18   2  15     1995.01     2112.52    253.55 o 
 -16   2  15     1843.28     2275.80    165.06 o 
 -14   2  15     3080.84     3037.15    165.34 o 
 -12   2  15     2811.60     3433.60    154.31 o 
 -10   2  15     1917.45     1980.78    168.51 o 
  -8   2  15     1551.41     1410.03    136.72 o 
  -6   2  15        1.99       48.87     31.99 o 
  -4   2  15      197.54      174.25     46.44 o 
  -2   2  15     1750.72     1598.95    154.11 o 
   0   2  15      233.80      117.00     37.17 o 
   2   2  15       20.40       71.27     25.64 o 
   4   2  15     1286.82     1304.36     88.43 o 
   6   2  15     3872.68     3595.14    157.57 o 
   8   2  15     8727.46     9186.99    290.22 o 
  10   2  15     8774.56     8864.97    305.32 o 
  12   2  15     5472.00     6266.56    184.11 o 
  14   2  15     2797.99     3259.89    183.54 o 
  16   2  15     1551.22     1200.73    253.52 o 
  18   2  15      641.97      398.58    118.61 o 
 -19   3  15      838.23      605.31    145.37 o 
 -17   3  15     2146.89     2308.91    290.14 o 
 -15   3  15     3436.05     4349.66    194.04 o 
 -13   3  15     4128.62     4077.81    297.25 o 
 -11   3  15     1700.11     2027.16    251.37 o 
  -9   3  15     1244.26     1245.20    197.09 o 
  -7   3  15       18.25       46.80     22.05 o 
  -5   3  15       90.77      134.72     44.69 o 
  -3   3  15       84.38      110.09     36.50 o 
  -1   3  15      598.78      401.14     85.86 o 
   1   3  15      131.27       98.58     40.12 o 
   3   3  15       15.72      100.62     30.65 o 
   5   3  15     2130.41     1840.94    117.76 o 
   7   3  15     3808.99     3642.08    238.70 o 
   9   3  15     4337.11     4481.75    226.92 o 
  11   3  15     5015.75     5427.73    185.95 o 
  13   3  15     4440.26     4693.95    223.15 o 
  15   3  15     2755.06     2765.85    163.51 o 
  17   3  15      755.38      614.50    143.62 o 
 -16   4  15     1087.18      841.69    183.38 o 
 -14   4  15     1649.15     1672.00    288.26 o 
 -12   4  15     1808.01     2477.77    338.26 o 
 -10   4  15     1543.66     1356.69    228.42 o 
  -8   4  15      232.89      254.79     71.01 o 
  -6   4  15        5.73       50.05     43.90 o 
  -4   4  15      376.90      340.50     83.89 o 
  -2   4  15     1199.94     1544.68    255.17 o 
   0   4  15       29.91       96.60     46.95 o 
   2   4  15      109.65      170.73     77.59 o 
   4   4  15       98.56       94.96     29.70 o 
   6   4  15      147.26      161.89     42.99 o 
   8   4  15      774.47      419.40    113.73 o 
  10   4  15     1384.74     1433.19    172.56 o 
  12   4  15     1733.10     1824.41    154.83 o 
  14   4  15      797.74      579.69    105.28 o 
 -13   5  15      370.26      288.80     71.26 o 
 -11   5  15      574.54      421.43    130.45 o 
  -9   5  15      317.92      227.95    102.81 o 
  -7   5  15      234.35      119.58     61.72 o 
  -5   5  15        0.90       92.10     61.05 o 
  -3   5  15      328.10      332.93    130.05 o 
  -1   5  15      350.38      255.26    137.88 o 
   1   5  15     1327.22     1455.93    299.28 o 
   3   5  15      684.09      891.70    251.30 o 
   5   5  15      103.32      118.85     60.79 o 
   7   5  15       14.50       51.53     53.41 o 
   9   5  15       74.74       77.46     61.95 o 
  11   5  15        9.69       97.74     55.73 o 
  -8   6  15       46.92       63.72     22.01 o 
  -6   6  15       24.53       84.91     48.18 o 
  -4   6  15       12.42       65.26     59.23 o 
  -2   6  15       21.77       50.87     45.02 o 
   0   6  15      592.28      604.00    165.36 o 
   2   6  15      295.61      315.27    195.40 o 
   4   6  15      759.30      461.63    151.69 o 
   6   6  15      711.33      331.80    139.54 o 
 -20   0  16      632.93      735.75    215.22 o 
 -18   0  16      294.68      326.20    189.79 o 
 -16   0  16       21.33      105.38     93.14 o 
 -14   0  16      163.29      214.78    200.89 o 
 -12   0  16      291.85      241.21    103.13 o 
 -10   0  16     1062.49     1005.20    224.65 o 
  -8   0  16       65.25      131.27     95.18 o 
  -6   0  16      162.91       96.74     44.87 o 
  -4   0  16     6322.77     6168.45    335.03 o 
  -2   0  16     9244.28     9457.75    402.55 o 
   0   0  16    11358.18    11831.98    406.73 o 
   2   0  16    20730.40    23121.69    546.69 o 
   4   0  16    11568.25    12770.89    482.35 o 
   6   0  16     4919.09     5504.78    227.74 o 
   8   0  16      242.20      382.45    126.58 o 
  10   0  16      647.45      636.69    201.39 o 
  12   0  16      735.21      721.87    162.45 o 
  14   0  16      434.95      237.51    105.50 o 
  16   0  16       12.27       78.52     68.74 o 
  18   0  16      330.66      307.83    223.87 o 
 -19   1  16      118.17       99.40     52.78 o 
 -17   1  16       28.44      102.71     46.72 o 
 -15   1  16        6.79       83.81     68.08 o 
 -13   1  16      137.95      170.07     54.46 o 
 -11   1  16      159.47      180.26     53.58 o 
  -9   1  16      174.25      184.78     53.57 o 
  -7   1  16      210.87      109.14     39.33 o 
  -5   1  16      217.53      151.02     38.99 o 
  -3   1  16     3980.85     4360.07    165.55 o 
  -1   1  16     7642.25     8220.55    199.10 o 
   1   1  16     9449.33    10381.95    237.48 o 
   3   1  16     5027.20     5859.45    300.31 o 
   5   1  16     6344.73     7073.49    208.90 o 
   7   1  16     5944.87     6743.54    220.73 o 
   9   1  16     1770.46     2015.67    140.95 o 
  11   1  16       79.64      126.51     35.07 o 
  13   1  16       78.82       81.05     25.01 o 
  15   1  16        1.52       74.55     35.17 o 
  17   1  16      112.86       83.10     62.01 o 
 -20   2  16      274.45      122.02     74.01 o 
 -18   2  16       81.78      168.87     53.30 o 
 -16   2  16       16.09      107.01     46.44 o 
 -14   2  16      171.72      175.00     59.86 o 
 -12   2  16      115.99      101.45     40.83 o 
 -10   2  16      371.09      435.41     75.83 o 
  -8   2  16      197.86      168.65     39.21 o 
  -6   2  16       69.96       68.73     33.48 o 
  -4   2  16        7.71       62.42     31.16 o 
  -2   2  16      296.69      348.09     86.53 o 
   0   2  16      497.10      512.15     76.38 o 
   2   2  16     1905.12     1921.66    139.47 o 
   4   2  16     3089.78     3375.55    131.40 o 
   6   2  16     1241.09     1429.40    114.95 o 
   8   2  16      130.67      148.50     48.68 o 
  10   2  16      195.76      137.40     39.85 o 
  12   2  16      175.81      115.46     51.95 o 
  14   2  16       90.81      101.90     45.39 o 
  16   2  16       42.38       83.75     42.42 o 
 -17   3  16       24.29      131.48     64.19 o 
 -15   3  16       45.17       88.41     40.59 o 
 -13   3  16        0.11       72.05     49.81 o 
 -11   3  16      337.74      476.87     94.31 o 
  -9   3  16      387.21      293.05     83.26 o 
  -7   3  16     1379.96     1412.20    107.61 o 
  -5   3  16     1439.79     1467.97    121.75 o 
  -3   3  16      347.76      272.33     51.88 o 
  -1   3  16       86.34       47.03     26.44 o 
   1   3  16       69.68       59.64     27.36 o 
   3   3  16      393.71      327.89     83.20 o 
   5   3  16      137.72      134.06     48.17 o 
   7   3  16       39.88       73.54     27.65 o 
   9   3  16       16.19       51.05     38.85 o 
  11   3  16       97.48      128.19     44.91 o 
  13   3  16        4.39       50.17     24.20 o 
  15   3  16        2.51      109.31     44.98 o 
 -16   4  16        4.52      110.53     47.36 o 
 -14   4  16       93.25       38.43     29.14 o 
 -12   4  16        5.53       78.62     53.23 o 
 -10   4  16       16.01      151.15     49.87 o 
  -8   4  16      409.39      513.25    128.99 o 
  -6   4  16     1123.07      813.41    176.34 o 
  -4   4  16     2148.91     1956.84    309.95 o 
  -2   4  16     4793.08     4589.47    220.56 o 
   0   4  16     2825.93     2527.56    293.70 o 
   2   4  16     2404.94     2601.84    191.08 o 
   4   4  16      862.38      676.58    172.00 o 
   6   4  16      540.58      495.16    144.25 o 
   8   4  16      402.51      267.72     77.98 o 
  10   4  16       96.64       95.98     51.92 o 
  12   4  16      255.13      254.82     87.72 o 
 -11   5  16       43.66       60.41     50.89 o 
  -9   5  16        7.84      113.96     56.79 o 
  -7   5  16      397.55      287.12     82.15 o 
  -5   5  16      626.63      338.75    101.61 o 
  -3   5  16     2834.42     2827.03    257.60 o 
  -1   5  16     1810.36     1982.39    361.16 o 
   1   5  16     4375.59     4770.71    257.42 o 
   3   5  16     2751.08     2444.73    235.20 o 
   5   5  16     1615.80     1158.66    308.54 o 
   7   5  16      852.45     1116.77    255.83 o 
   9   5  16      248.87      238.49     93.33 o 
  -4   6  16      509.83      316.75    122.05 o 
  -2   6  16      745.82      359.66    121.45 o 
   0   6  16     1252.46      748.70    220.84 o 
   2   6  16     1559.52     1917.72    156.63 o 
 -19   1  17        4.16      100.77     51.29 o 
 -17   1  17      246.21      316.96     98.70 o 
 -15   1  17      328.66      133.59     62.65 o 
 -13   1  17      439.84      541.20    142.33 o 
 -11   1  17     1505.56     1400.72    249.07 o 
  -9   1  17     1057.02     1102.29    166.65 o 
  -7   1  17     2842.61     2895.85    199.02 o 
  -5   1  17      908.88      841.37    135.29 o 
  -3   1  17     1036.09     1336.50    178.57 o 
  -1   1  17      496.83      409.86     95.78 o 
   1   1  17       10.21       59.62     24.03 o 
   3   1  17        1.65       41.74     26.75 o 
   5   1  17       16.17       63.25     29.33 o 
   7   1  17       44.59       69.06     33.55 o 
   9   1  17        1.61       65.57     26.04 o 
  11   1  17      727.72      384.80     98.90 o 
  13   1  17     1032.56      709.06    112.44 o 
  15   1  17     1249.58      708.90    142.23 o 
 -18   2  17        4.20       79.84     65.01 o 
 -16   2  17      208.46      129.81     75.45 o 
 -14   2  17     1493.86     1330.43    229.02 o 
 -12   2  17     3238.37     3844.58    152.55 o 
 -10   2  17     4170.79     4342.89    305.06 o 
  -8   2  17     3852.98     4199.29    196.59 o 
  -6   2  17     3795.41     4524.69    315.03 o 
  -4   2  17     2194.16     2503.51    215.79 o 
  -2   2  17      840.37     1106.44    103.58 o 
   0   2  17      136.02      107.14     22.44 o 
   2   2  17       43.66       77.57     36.77 o 
   4   2  17       96.64      120.05     38.99 o 
   6   2  17        0.54       71.75     30.88 o 
   8   2  17      588.25      457.48     86.41 o 
  10   2  17      618.26      327.65     70.52 o 
  12   2  17      278.96      155.16     39.31 o 
  14   2  17      911.11      653.82    169.08 o 
 -15   3  17      384.23      268.01     64.48 o 
 -13   3  17      452.55      291.38     60.67 o 
 -11   3  17     2229.27     2704.58    378.73 o 
  -9   3  17     5065.85     6171.77    219.82 o 
  -7   3  17     4897.67     6015.56    581.96 o 
  -5   3  17     3901.17     4233.90    139.95 o 
  -3   3  17     1982.21     2225.08    201.91 o 
  -1   3  17      372.80      340.98     70.26 o 
   1   3  17        2.32       65.35     31.26 o 
   3   3  17       13.89       62.91     28.09 o 
   5   3  17        7.10       69.88     34.72 o 
   7   3  17       65.15       75.61     25.98 o 
   9   3  17       12.58       87.62     42.68 o 
  11   3  17      373.11      224.38     57.16 o 
  13   3  17     2102.75     2039.32    319.73 o 
 -14   4  17      109.29       52.91     46.94 o 
 -12   4  17      818.34      347.60    115.10 o 
 -10   4  17      757.43      485.77    138.13 o 
  -8   4  17     1028.63     1079.03    193.27 o 
  -6   4  17     2134.25     2242.15    120.69 o 
  -4   4  17     1289.42     1031.85    219.32 o 
  -2   4  17     1430.75     1085.89    246.10 o 
   0   4  17      284.05      239.38     78.69 o 
   2   4  17        3.81       75.11     63.91 o 
   4   4  17      326.47      442.08    108.34 o 
   6   4  17      345.44      348.06     73.59 o 
   8   4  17       12.26       45.22     25.48 o 
  10   4  17      129.27       79.28     36.86 o 
  -9   5  17      208.98       70.11     54.79 o 
  -7   5  17      356.93      156.91     69.39 o 
  -5   5  17      138.87       79.69     45.25 o 
  -3   5  17      286.49      162.63     71.36 o 
  -1   5  17       35.35       53.73     52.28 o 
   1   5  17        0.52      252.10    126.02 o 
   3   5  17        4.59      116.47     56.36 o 
   5   5  17       21.02       27.93     54.32 o 
   7   5  17      121.87      120.83     70.31 o 
 -18   0  18      931.70      704.33    285.33 o 
 -16   0  18     1530.78     1054.88    342.62 o 
 -14   0  18     1756.42     1617.70    488.93 o 
 -12   0  18       38.87       95.20    106.51 o 
 -10   0  18      336.96      223.98     82.35 o 
  -8   0  18      144.14      117.95     72.10 o 
  -6   0  18        2.35       33.51     48.41 o 
  -4   0  18      167.11      170.97    178.34 o 
  -2   0  18       93.53      175.04     88.63 o 
   0   0  18      406.30      205.93     60.07 o 
   2   0  18     1437.81     1349.52    141.42 o 
   4   0  18     2875.19     2519.32    181.32 o 
   6   0  18     3213.15     3114.82    154.89 o 
   8   0  18     5289.08     5453.62    368.27 o 
  10   0  18     4344.47     4424.84    322.36 o 
  12   0  18     3989.26     4630.00    290.60 o 
  14   0  18     1643.09     1937.91    271.78 o 
 -17   1  18      798.84      673.70    187.65 o 
 -15   1  18      850.19      895.23    231.52 o 
 -13   1  18      639.29      601.42    107.59 o 
 -11   1  18      552.96      468.59     98.16 o 
  -9   1  18        7.62      165.97     70.77 o 
  -7   1  18      360.90      273.24     69.73 o 
  -5   1  18      199.64      170.68     70.60 o 
  -3   1  18      115.58      136.77     44.58 o 
  -1   1  18       44.78      108.33     33.07 o 
   1   1  18       98.92      101.89     40.76 o 
   3   1  18     1587.59     1430.99    149.24 o 
   5   1  18     2888.24     2868.86    105.96 o 
   7   1  18     3611.95     3787.29    270.32 o 
   9   1  18     2902.93     3015.44    154.07 o 
  11   1  18     1744.10     1901.33    131.61 o 
  13   1  18      791.74      626.20    159.95 o 
  15   1  18      952.48      808.17    196.35 o 
 -16   2  18      277.41      219.49    123.58 o 
 -14   2  18      342.58      204.39     44.27 o 
 -12   2  18      237.30      156.91     54.23 o 
 -10   2  18       26.89       69.34     28.31 o 
  -8   2  18       45.49       62.96     42.83 o 
  -6   2  18       24.10       46.73     41.12 o 
  -4   2  18      411.77      431.33     83.05 o 
  -2   2  18      285.60      313.59     71.56 o 
   0   2  18      151.89      169.99     40.50 o 
   2   2  18       83.64       70.44     39.27 o 
   4   2  18      166.99      145.10     52.94 o 
   6   2  18      320.34      363.57     84.57 o 
   8   2  18      528.76      448.43     96.36 o 
  10   2  18      954.25      872.80    197.55 o 
  12   2  18      196.23      161.83     54.32 o 
  14   2  18      112.95      162.74     58.06 o 
 -15   3  18       16.61       68.33     59.12 o 
 -13   3  18        6.84      124.81     62.59 o 
 -11   3  18       43.98      105.56     54.38 o 
  -9   3  18       30.02       35.98     37.43 o 
  -7   3  18       17.52       90.49     43.20 o 
  -5   3  18        8.28       85.31     49.45 o 
  -3   3  18       38.88      109.59     42.05 o 
  -1   3  18      420.60      378.67    105.18 o 
   1   3  18      749.88      645.58    133.26 o 
   3   3  18      637.70      436.95     98.61 o 
   5   3  18      405.70      205.50     67.68 o 
   7   3  18       91.08       87.97     31.36 o 
   9   3  18      182.16      106.16     38.30 o 
  11   3  18       30.30       64.41     29.68 o 
 -12   4  18        7.28       68.37     21.04 o 
 -10   4  18        4.04       31.56     30.11 o 
  -8   4  18        1.45       42.96     32.71 o 
  -6   4  18        5.14       56.75     28.82 o 
  -4   4  18       79.28       80.44     62.18 o 
  -2   4  18      215.15      153.25     55.10 o 
   0   4  18      307.40      260.88     62.22 o 
   2   4  18      572.22      317.06     72.04 o 
   4   4  18     1348.32     1104.11    173.43 o 
   6   4  18     1967.50     2071.98    267.91 o 
   8   4  18      948.72      622.42    153.46 o 
  -5   5  18        1.08       95.94     49.88 o 
  -3   5  18       17.00       36.28     37.56 o 
  -1   5  18      429.13      256.66     92.49 o 
   1   5  18      756.48      398.64    146.78 o 
   3   5  18      981.98      639.35    172.90 o 
 -15   1  19       14.00       78.21     47.15 o 
 -13   1  19       69.34       88.33     43.31 o 
 -11   1  19        0.34      111.54     50.82 o 
  -9   1  19      383.46      277.36     79.05 o 
  -7   1  19      500.19      296.26    103.08 o 
  -5   1  19      888.25      719.38    107.08 o 
  -3   1  19     1891.02     2051.79    248.29 o 
  -1   1  19     1338.04     1193.91    227.89 o 
   1   1  19      986.76      719.70    158.99 o 
   3   1  19      484.57      457.08     72.71 o 
   5   1  19      305.90      312.25     66.33 o 
   7   1  19       19.75       88.42     47.12 o 
   9   1  19       83.76       97.06     40.09 o 
  11   1  19       91.40      123.72     43.85 o 
 -14   2  19        9.73      120.82     73.30 o 
 -12   2  19        0.57       50.32     36.12 o 
 -10   2  19      165.91      102.88     42.72 o 
  -8   2  19      730.66      416.31    100.62 o 
  -6   2  19     1875.45     1930.18    175.41 o 
  -4   2  19     3128.04     3377.00    340.35 o 
  -2   2  19     2668.93     2820.45    164.84 o 
   0   2  19     3570.35     3365.35    206.81 o 
   2   2  19     2610.93     2163.86    732.93 o 
   4   2  19      843.56      626.44    170.28 o 
   6   2  19      591.77      513.04    113.38 o 
   8   2  19      157.09      135.95     69.46 o 
  10   2  19        0.60      110.41     62.18 o 
 -11   3  19       34.10      114.37     40.31 o 
  -9   3  19      251.36      172.56     90.36 o 
  -7   3  19      631.73      437.40     81.39 o 
  -5   3  19     1752.79     1532.74    220.84 o 
  -3   3  19     2496.36     2741.08    244.03 o 
  -1   3  19     2895.23     3542.35    264.15 o 
   1   3  19     2107.00     2293.19    245.35 o 
   3   3  19     1710.58     2309.38    354.21 o 
   5   3  19      851.55      733.09    154.71 o 
   7   3  19      409.34      323.40     89.68 o 
   9   3  19        2.51       51.92     39.00 o 
  -8   4  19       61.54       55.93     25.70 o 
  -6   4  19      220.30      177.54     68.65 o 
  -4   4  19      729.50      547.88    164.37 o 
  -2   4  19      960.19     1026.67    200.52 o 
   0   4  19     1449.36     1527.35    160.26 o 
   2   4  19      988.98      640.56    230.88 o 
   4   4  19      435.57      380.69    151.93 o 
 -12   0  20     1732.57     1916.88    533.76 o 
 -10   0  20     1566.37     2160.24    220.45 o 
  -8   0  20     2214.47     1869.22    673.33 o 
  -6   0  20      723.78      761.02    215.68 o 
  -4   0  20       67.75       92.19     34.64 o 
  -2   0  20       88.76      120.18     56.79 o 
   0   0  20      134.15      133.42    126.41 o 
   2   0  20       30.09       84.85     74.45 o 
   4   0  20      112.84      118.87     48.99 o 
   6   0  20      199.14      118.78     54.55 o 
   8   0  20      612.07      182.29     89.98 o 
  10   0  20      824.03      425.72    121.50 o 
 -13   1  20     1110.00      840.64    177.02 o 
 -11   1  20     1123.69      884.08    166.50 o 
  -9   1  20      944.83     1012.40    232.83 o 
  -7   1  20      924.99      643.28    214.52 o 
  -5   1  20      925.82      771.06    172.16 o 
  -3   1  20      315.14      235.84     83.48 o 
  -1   1  20       54.86       93.02     50.94 o 
   1   1  20       76.75      158.84     39.03 o 
   3   1  20        9.27       46.43     42.05 o 
   5   1  20       25.35       57.27     24.08 o 
   7   1  20       33.51       68.69     30.26 o 
   9   1  20      326.56      148.69     42.32 o 
 -12   2  20      111.21      110.70     75.72 o 
 -10   2  20      430.59      373.39     75.84 o 
  -8   2  20      707.96      580.77    120.59 o 
  -6   2  20      129.83      173.06     46.69 o 
  -4   2  20       48.22       74.58     28.01 o 
  -2   2  20        8.95       61.23     23.78 o 
   0   2  20       34.13       79.68     32.31 o 
   2   2  20       85.51       32.80     29.66 o 
   4   2  20       57.72       50.60     30.06 o 
   6   2  20       25.52       66.29     27.97 o 
   8   2  20       97.09      103.62     39.76 o 
  -9   3  20       12.57        4.42     75.07 o 
  -7   3  20        3.60      103.45     81.11 o 
  -5   3  20       75.94      147.65     44.86 o 
  -3   3  20        1.27       73.47     44.56 o 
  -1   3  20        5.64      102.18     54.54 o 
   1   3  20        7.99       70.46     51.26 o 
   3   3  20       52.44       78.93     22.99 o 
   5   3  20       57.61      119.89     29.80 o 
  -9   1  21        5.64       90.37     36.36 o 
  -7   1  21        0.38       44.69     41.27 o 
  -5   1  21       28.49       40.95     45.63 o 
  -3   1  21       84.80      128.26     55.72 o 
  -1   1  21      366.03      306.28     90.55 o 
   1   1  21      505.66      423.92     90.57 o 
   3   1  21      912.70      542.08    185.35 o 
   5   1  21      387.52      318.55     85.76 o 
  -8   2  21       38.07       38.03     32.97 o 
  -6   2  21        4.56       54.83     41.35 o 
  -4   2  21      102.33      160.59     50.54 o 
  -2   2  21      507.16      270.45     94.94 o 
   0   2  21      766.82      492.93    152.98 o 
   2   2  21      781.78      387.63    175.74 o 
   4   2  21     1532.65     1079.23    205.75 o 
  -4   0  22     1506.07     1774.38    286.52 o 
  -2   0  22     1522.12     1457.89    465.44 o 
   0   0  22     1185.63      593.14    245.05 o 
  -1   1  22      605.33      457.30    123.97 o 
                                                 
